# Supplementary material for: A genome-wide association study identifies novel genetic variants associated with neck or shoulder pain in the UK biobank (N = 430,193)
Source: Pain Rep. 2025 Apr 18;10(3):e1267. doi: 10.1097/PR9.0000000000001267 (PMC12026381; doi:10.1097/PR9.0000000000001267)
Supplement: Supplementary file 2 [file painreports-10-e1267-s002.xlsx]

## Sheet: Supplementary Table 1
rsID	chr	non_effect_allele	effect_allele	MAF	gwasP	nearestGene
rs9889282	17	C	A	0.3986	2.63378e-12	CA10
rs34796998	17	G	C	0.3926	1.22161e-11	snoZ178
rs12602632	17	A	G	0.3926	1.22326e-11	snoZ178
rs17609255	17	T	C	0.4235	1.37182e-11	snoZ178
rs12453010	17	T	C	0.3926	1.48098e-11	snoZ178
rs953988	17	C	T	0.3926	1.48907e-11	snoZ178
rs967823	17	G	A	0.3907	2.19643e-11	snoZ178
rs11079993	17	T	G	0.3817	3.96568e-11	snoZ178
rs34291892	7	C	CA	0.4056	1.68919e-09	FOXP2:AC073626.2
rs13135092	4	G	A	0.08549	3.84458e-09	SLC39A8
rs13107325	4	T	C	0.07952	4.32816e-09	SLC39A8
rs12951067	17	T	C	0.4771	7.72479e-09	snoZ178
rs4608411	18	T	C	0.3608	8.19888e-09	TCF4
rs12456943	18	G	C	0.3529	1.24315e-08	CTD-2171N6.1
rs34704187	18	G	A	0.3529	1.39591e-08	CTD-2171N6.1
rs729053	18	C	G	0.3608	1.42603e-08	TCF4
rs759194888	18	A	ATAAG	0.3519	1.4398e-08	CTD-2171N6.1
rs34220720	18	C	T	0.3519	1.4457e-08	CTD-2171N6.1
rs35325289	18	A	G	0.3529	1.46225e-08	CTD-2171N6.1
rs4505420	18	T	C	0.3608	1.50338e-08	TCF4
rs34778612	18	A	G	0.3529	1.52085e-08	CTD-2171N6.1
rs11152212	18	A	G	0.3489	1.6192e-08	CTD-2171N6.1
rs4570961	18	T	C	0.3489	1.64069e-08	CTD-2171N6.1
rs5825118	18	CT	C	0.3499	1.67531e-08	CTD-2171N6.1
rs12458452	18	A	G	0.3489	1.676e-08	CTD-2171N6.1
rs1942893	18	G	A	0.3608	1.69559e-08	TCF4
rs61565273	18	C	G	0.3489	1.70929e-08	CTD-2171N6.1
rs2051293	18	G	A	0.3608	1.71716e-08	TCF4
rs2226740	18	T	A	0.3608	1.72427e-08	TCF4
rs12969390	18	G	A	0.3499	1.75607e-08	CTD-2171N6.1
rs12955614	18	C	T	0.3509	1.77238e-08	CTD-2171N6.1
rs11663684	18	A	G	0.3499	1.78146e-08	CTD-2171N6.1
rs11660554	18	A	G	0.34	1.79812e-08	CTD-2171N6.1
rs12963231	18	A	C	0.3509	1.8304e-08	CTD-2171N6.1
rs34906855	18	A	T	0.3499	1.83666e-08	CTD-2171N6.1
rs56403421	18	C	A	0.3499	1.8461e-08	CTD-2171N6.1
rs35349559	18	A	G	0.3499	1.90727e-08	CTD-2171N6.1
rs12967831	18	A	G	0.3499	1.98287e-08	CTD-2171N6.1
rs1539883	18	T	C	0.3598	2.00229e-08	TCF4
rs10502994	18	T	C	0.3519	2.0472e-08	CTD-2171N6.1
rs35097015	18	C	T	0.3499	2.20389e-08	CTD-2171N6.1
rs35329421	18	G	A	0.3519	2.41895e-08	TCF4
rs71149745	7	AAATTTCAT	A	0.4851	2.5493e-08	FOXP2:AC073626.2
rs11663464	18	A	G	0.3588	2.65674e-08	TCF4
rs8083212	18	C	G	0.3608	2.73429e-08	TCF4
rs35225200	4	C	A	0.09245	2.90301e-08	SLC39A8
7:114259274_GA_G	7	G	GA	0.3718	3.01988e-08	FOXP2
rs34407950	18	A	G	0.3539	3.06876e-08	TCF4
rs71167288	18	AT	A	0.3429	3.38878e-08	CTD-2171N6.1
rs370565192	14	T	TC	0.3608	3.80482e-08	DCAF5
rs35518360	4	T	A	0.09245	4.30993e-08	SLC39A8
rs4727799	7	T	C	0.3926	6.3668e-08	FOXP2
rs9969232	7	A	G	0.3936	6.48842e-08	FOXP2
rs10280045	7	G	C	0.4851	8.68474e-08	FOXP2
rs1476535	7	T	C	0.496	9.68745e-08	FOXP2
rs7785701	7	G	C	0.4851	1.05567e-07	FOXP2
rs2189012	7	A	G	0.3757	1.14163e-07	FOXP2
rs7797335	7	A	T	0.3748	1.14651e-07	FOXP2
rs1229761	7	A	C	0.3757	1.19311e-07	FOXP2
rs1229762	7	T	C	0.3757	1.24228e-07	FOXP2
rs1229760	7	G	A	0.3757	1.27585e-07	FOXP2
rs10262103	7	A	C	0.4851	1.28542e-07	FOXP2
rs2030915	7	G	C	0.4851	1.31654e-07	FOXP2
rs12533005	7	C	G	0.4851	1.40493e-07	FOXP2:AC073626.2
rs2938135	17	C	G	0.3867	1.40703e-07	CA10
rs8180817	7	C	G	0.492	1.43708e-07	FOXP2
rs71357871	17	GA	G	0.325	1.48842e-07	CA10
rs2894699	7	T	C	0.4851	1.5022e-07	FOXP2:AC073626.2
rs10129675	14	T	C	0.3608	1.5818e-07	DCAF5
rs12536335	7	G	A	0.4851	1.66368e-07	FOXP2
rs34948690	7	TAAAG	T	0.4682	1.72333e-07	FOXP2
rs10228494	7	G	C	0.493	1.73063e-07	FOXP2
rs3834570	17	GC	G	0.3221	1.7492e-07	CA10
rs542454134	17	AT	A	0.3241	1.81668e-07	CA10
rs10135643	14	C	A	0.3579	1.95543e-07	DCAF5
rs6980093	7	A	G	0.4682	2.09944e-07	FOXP2
rs7458242	7	A	G	0.4672	2.28377e-07	FOXP2
rs10262462	7	G	A	0.4652	2.30042e-07	FOXP2
rs6969376	7	A	G	0.4682	2.41679e-07	FOXP2
rs1859100	7	G	T	0.4682	2.43349e-07	FOXP2
rs2189015	7	G	A	0.4682	2.55927e-07	FOXP2
17:50253400_CT_C	17	C	CT	0.329	2.69001e-07	CA10
rs2931367	17	T	C	0.3211	2.72704e-07	CA10
rs2396753	7	A	C	0.4682	2.86045e-07	FOXP2
rs2938145	17	A	T	0.3211	2.87701e-07	CA10
rs2938144	17	C	T	0.3211	2.88746e-07	CA10
rs2970046	17	C	T	0.3211	2.89129e-07	CA10
rs2931364	17	G	A	0.3211	2.91229e-07	CA10
rs2931365	17	A	T	0.3211	2.91311e-07	CA10
rs10135971	14	A	G	0.3241	2.9287e-07	DCAF5
rs2931368	17	C	G	0.3211	2.94439e-07	CA10
rs2036483	17	T	C	0.3211	2.9727e-07	CA10
14:69520360_TC_T	14	T	TC	0.325	3.06775e-07	DCAF5
rs2931362	17	T	C	0.3211	3.08236e-07	CA10
rs2931363	17	G	T	0.3211	3.08914e-07	CA10
rs2931361	17	G	A	0.3211	3.09855e-07	CA10
rs9908649	17	G	A	0.3211	3.12448e-07	CA10
rs2938134	17	A	C	0.3221	3.27574e-07	CA10
rs12705966	7	G	A	0.3718	3.56358e-07	FOXP2
rs2970048	17	T	G	0.3221	3.63741e-07	CA10
rs1503049	17	C	G	0.3221	3.85849e-07	CA10
rs2089008	17	T	C	0.3221	3.91732e-07	CA10
14:69507860_CT_C	14	C	CT	0.334	3.96343e-07	DCAF5
rs12537376	7	G	A	0.4235	4.15412e-07	FOXP2
rs74436776	14	A	G	0.332	4.18298e-07	RP11-226F19.1
rs2970049	17	T	G	0.3221	4.24035e-07	CA10
rs2089007	17	G	A	0.3221	4.29326e-07	CA10
rs60740875	14	G	A	0.331	5.00464e-07	RP11-226F19.1
rs7783012	7	A	G	0.4761	5.12247e-07	FOXP2
rs1393730	17	T	A	0.327	5.14902e-07	CA10
rs1503045	17	C	A	0.326	5.24015e-07	CA10
rs12881049	14	C	T	0.331	5.36954e-07	RP11-226F19.1
rs1503046	17	G	A	0.327	5.4011e-07	CA10
rs2970052	17	C	T	0.326	5.46128e-07	CA10
rs2045292	7	A	T	0.3718	5.7974e-07	FOXP2
rs727644	7	G	A	0.4751	7.09827e-07	FOXP2
rs2970047	17	G	A	0.327	7.20636e-07	CA10
rs1973677	14	T	C	0.3648	7.33116e-07	DCAF5
rs2189010	7	A	G	0.4761	7.54745e-07	FOXP2
rs1011339	18	C	A	0.4791	7.71517e-07	TCF4
rs9951150	18	G	A	0.4781	7.86004e-07	TCF4
rs6974757	7	G	C	0.4761	8.55986e-07	FOXP2
rs12891103	14	A	G	0.331	9.26854e-07	RP11-226F19.1
rs35538328	14	C	T	0.331	9.36411e-07	RP11-226F19.1
rs143008359	14	CAT	C	0.3201	9.5986e-07	DCAF5
rs10151376	14	A	G	0.331	9.78505e-07	RP11-226F19.1
rs12879889	14	G	A	0.327	9.98576e-07	RP11-226F19.1
rs12885977	14	C	T	0.331	1.01446e-06	RP11-226F19.1
rs35893220	14	C	T	0.331	1.03523e-06	RP11-226F19.1
rs12431846	14	C	T	0.3221	1.10501e-06	DCAF5
rs2040658	7	C	G	0.4761	1.14564e-06	FOXP2
rs1989903	7	G	A	0.4771	1.16062e-06	FOXP2
rs10135127	14	C	A	0.332	1.16199e-06	RP11-226F19.1
rs10249234	7	A	G	0.4761	1.16868e-06	FOXP2
rs5886708	7	GA	G	0.4861	1.20382e-06	FOXP2
rs6466488	7	A	G	0.4751	1.21822e-06	FOXP2
rs1813006	4	T	G	0.05964	1.23216e-06	BANK1
rs1015511	7	G	A	0.4761	1.27763e-06	FOXP2
rs763806720	18	C	CT	0.4771	1.28112e-06	TCF4
rs10266297	7	T	C	0.4761	1.30298e-06	FOXP2
rs8017103	14	G	C	0.328	1.31455e-06	DCAF5
rs12434775	14	A	G	0.3221	1.32545e-06	DCAF5
rs8005658	14	C	G	0.3211	1.38235e-06	DCAF5
rs2331919	14	A	T	0.3211	1.46589e-06	DCAF5
rs12323738	14	T	C	0.329	1.48376e-06	RP11-226F19.1
rs148692154	14	TAC	T	0.3191	1.49222e-06	DCAF5
rs4902694	14	T	C	0.3181	1.51915e-06	RP11-363J20.1
rs9323522	14	G	A	0.3221	1.53932e-06	DCAF5
rs72720262	14	G	A	0.3211	1.5709e-06	EXD2
rs34158699	14	TACA	T	0.331	1.57663e-06	DCAF5
rs10149232	14	C	A	0.3201	1.58074e-06	DCAF5
14:69608060_CTT_C	14	C	CTT	0.3211	1.58264e-06	DCAF5
rs11622889	14	G	A	0.3201	1.59675e-06	DCAF5
rs10143302	14	A	G	0.3211	1.60438e-06	DCAF5
rs10146339	14	C	T	0.3201	1.65883e-06	DCAF5
rs8008184	14	C	A	0.3211	1.71569e-06	DCAF5
rs2056153	14	G	A	0.3211	1.73804e-06	DCAF5
rs10139873	14	A	G	0.3211	1.74038e-06	DCAF5
rs12589028	14	T	G	0.3211	1.74135e-06	DCAF5
rs10135102	14	A	G	0.3211	1.74294e-06	RP11-363J20.1
rs11158787	14	C	T	0.3211	1.75278e-06	DCAF5
rs12435594	14	C	G	0.3211	1.75411e-06	DCAF5
rs6573869	14	A	C	0.3221	1.76201e-06	DCAF5
rs1914004	14	G	A	0.3221	1.76495e-06	DCAF5
rs10147119	14	C	T	0.3211	1.77488e-06	RP11-363J20.1
rs1464308	14	C	G	0.3181	1.7776e-06	RP11-363J20.1
rs10083451	14	T	C	0.3211	1.78354e-06	DCAF5
rs12437418	14	A	T	0.3211	1.81909e-06	DCAF5
14:69698537_CCT_C	14	C	CCT	0.333	1.83755e-06	EXD2
rs34867364	14	TA	T	0.3211	1.84191e-06	DCAF5
rs10148614	14	A	T	0.3211	1.85388e-06	DCAF5
rs11158780	14	A	G	0.328	1.86733e-06	RP11-226F19.1
rs28613298	14	C	T	0.3211	1.88805e-06	DCAF5
rs10143769	14	A	G	0.3201	1.88974e-06	DCAF5
rs12879406	14	G	C	0.3211	1.9172e-06	RP11-363J20.1
rs10147369	14	C	T	0.3201	1.92024e-06	DCAF5
14:69612384_AT_A	14	A	AT	0.3201	1.92464e-06	DCAF5
rs2139540	14	C	T	0.3211	1.96335e-06	RP11-363J20.1
rs1892296	14	G	A	0.332	2.00638e-06	DCAF5
rs11158798	14	G	A	0.333	2.01384e-06	EXD2
rs66571810	7	C	T	0.4215	2.02516e-06	FOXP2
rs11625374	14	A	G	0.333	2.0366e-06	RP11-363J20.1:EXD2
rs34999390	14	C	T	0.333	2.0514e-06	EXD2
rs12889849	14	A	G	0.333	2.05722e-06	EXD2
rs11158782	14	T	C	0.3211	2.08075e-06	DCAF5
rs11158793	14	G	A	0.3201	2.08959e-06	RP11-363J20.1
rs61980284	14	C	G	0.333	2.11795e-06	EXD2
rs2001998	14	T	G	0.3211	2.12529e-06	DCAF5
rs61980267	14	C	T	0.3211	2.13527e-06	RP11-363J20.1
rs6573872	14	A	G	0.3191	2.14278e-06	DCAF5
rs71423349	14	A	G	0.333	2.15912e-06	EXD2
rs2331956	14	C	T	0.333	2.17634e-06	EXD2
rs7160629	14	G	T	0.3211	2.19536e-06	DCAF5
rs12886715	14	G	C	0.333	2.22548e-06	EXD2
rs10134578	14	C	T	0.3201	2.23325e-06	DCAF5
rs11158795	14	T	C	0.332	2.3502e-06	RP11-363J20.1:EXD2
rs10132533	14	T	A	0.332	2.36428e-06	RP11-363J20.1:EXD2
rs10145565	14	A	G	0.3211	2.36792e-06	DCAF5
rs61980270	14	A	G	0.332	2.38817e-06	RP11-363J20.1:EXD2
rs56008928	14	T	C	0.332	2.40809e-06	RP11-363J20.1:EXD2
rs9323524	14	C	T	0.3201	2.43448e-06	DCAF5
rs4899280	14	T	C	0.3231	2.46816e-06	DCAF5
rs2331918	14	G	C	0.331	2.47596e-06	DCAF5
rs2331920	14	G	C	0.3201	2.49326e-06	DCAF5
rs10130013	14	G	A	0.3211	2.5071e-06	DCAF5
rs5809420	14	CT	C	0.332	2.54065e-06	EXD2
rs11158790	14	G	A	0.3201	2.62125e-06	DCAF5
rs12890560	14	A	G	0.332	2.6536e-06	RP11-363J20.1:EXD2
rs11158792	14	T	C	0.3181	2.7991e-06	DCAF5
rs10131077	14	C	T	0.3201	2.81924e-06	DCAF5
rs10141040	14	G	A	0.3201	2.83166e-06	DCAF5
rs10146649	14	G	A	0.33	2.96784e-06	DCAF5
rs4338726	14	C	T	0.333	3.90678e-06	RP11-226F19.1
rs10255943	7	G	A	0.3012	5.1924e-06	FOXP2
14:69577593_CAAAAAAAAAAAAAAA_C	14	C	CAAAAAAAAAAAAAAA	0.3042	8.48857e-06	DCAF5
rs144279754	14	TTC	T	0.3151	8.83561e-06	RP11-363J20.1:EXD2
rs12434764	14	T	C	0.2913	2.13483e-05	EXD2
rs7148045	14	C	T	0.2913	2.44419e-05	EXD2
rs3211166	14	G	A	0.2913	2.58377e-05	EXD2
rs7144307	14	C	T	0.3877	2.98274e-05	DCAF5
rs6855246	4	G	A	0.09046	5.03845e-05	SLC39A8
rs11483352	14	AT	A	0.3777	7.97099e-05	DCAF5
rs7151797	14	C	T	0.3887	0.000412673	RP11-226F19.1
rs761899	14	T	G	0.3887	0.000415879	RP11-226F19.1

## Sheet: Supplementary Table 2
Gene Set	N genes	Beta	Beta STD	SE	P	Pbon
GOCC_PRESYNAPTIC_ENDOCYTIC_ZONE	9	1.4167	0.030663	0.28354	2.9503e-07	0.00501817
GOCC_SYNAPTIC_MEMBRANE	363	0.20772	0.028289	0.048843	1.0605e-05	0.18037
LOPEZ_TRANSLATION_VIA_FN1_SIGNALING	35	0.65505	0.027941	0.15516	1.2185e-05	0.20723
GOCC_NEURON_PROJECTION_MEMBRANE	57	0.52902	0.02878	0.12698	1.5565e-05	0.264698
GOCC_POSTSYNAPTIC_MEMBRANE	257	0.22987	0.026414	0.058343	4.0908e-05	0.695641
GOCC_GABA_ERGIC_SYNAPSE	77	0.42668	0.026965	0.10914	4.6405e-05	0.789071
MOLENAAR_TARGETS_OF_CCND1_AND_CDK4_UP	62	0.41366	0.023467	0.10766	6.1142e-05	1
GOBP_LEARNED_VOCALIZATION_BEHAVIOR_OR_VOCAL_LEARNING	9	1.269	0.027467	0.33162	6.5134e-05	1
NIKOLSKY_BREAST_CANCER_7P22_AMPLICON	37	0.82444	0.036155	0.21777	7.6847e-05	1
MIKKELSEN_NPC_HCP_WITH_H3K4ME3_AND_H3K27ME3	205	0.24539	0.025219	0.065728	9.4727e-05	1

## Sheet: Supplementary Table 3
uniqID	db	tissue	gene	testedAllele	p	signed_stats	FDR	RiskIncAllele	alignedDirection	chr	pos	symbol	eqtlMapFilt
14:69501052:G:T	eQTLGen	eQTLGen_cis_eQTLs	ENSG00000081177	T	1.12e-45	-14.1859	0	T	-	14	69501052	EXD2	0
14:69681960:A:G	eQTLGen	eQTLGen_cis_eQTLs	ENSG00000081177	A	4.58e-45	-14.0868	0	A	-	14	69681960	EXD2	0
14:69499509:C:T	eQTLGen	eQTLGen_cis_eQTLs	ENSG00000081177	C	6.25e-45	-14.0647	0	C	-	14	69499509	EXD2	0
14:69679627:A:G	eQTLGen	eQTLGen_cis_eQTLs	ENSG00000081177	A	9.76e-45	-14.0331	0	A	-	14	69679627	EXD2	0
14:69684032:C:G	eQTLGen	eQTLGen_cis_eQTLs	ENSG00000081177	C	1.55e-44	-14.0001	0	C	-	14	69684032	EXD2	0
14:69667849:A:G	eQTLGen	eQTLGen_cis_eQTLs	ENSG00000081177	A	1.78e-44	-13.9903	0	A	-	14	69667849	EXD2	0
14:69693119:A:G	eQTLGen	eQTLGen_cis_eQTLs	ENSG00000081177	A	1.86e-44	-13.9875	0	A	-	14	69693119	EXD2	0
14:69664630:A:T	eQTLGen	eQTLGen_cis_eQTLs	ENSG00000081177	T	2.35e-44	-13.9708	0	T	-	14	69664630	EXD2	0
14:69696336:C:G	eQTLGen	eQTLGen_cis_eQTLs	ENSG00000081177	G	3.02e-44	-13.9526	0	G	-	14	69696336	EXD2	0
14:69665135:C:T	eQTLGen	eQTLGen_cis_eQTLs	ENSG00000081177	T	3.26e-44	-13.9473	0	T	-	14	69665135	EXD2	0
14:69696172:C:T	eQTLGen	eQTLGen_cis_eQTLs	ENSG00000081177	C	4.45e-44	-13.9251	0	C	-	14	69696172	EXD2	0
14:69692299:A:G	eQTLGen	eQTLGen_cis_eQTLs	ENSG00000081177	G	4.57e-44	-13.9233	0	G	-	14	69692299	EXD2	0
14:69697881:C:T	eQTLGen	eQTLGen_cis_eQTLs	ENSG00000081177	C	1.42e-43	-13.8419	0	C	-	14	69697881	EXD2	0
14:69674352:A:G	eQTLGen	eQTLGen_cis_eQTLs	ENSG00000081177	A	2.33e-43	-13.8065	0	A	-	14	69674352	EXD2	0
14:69665845:C:T	eQTLGen	eQTLGen_cis_eQTLs	ENSG00000081177	T	8.01e-43	-13.7172	0	T	-	14	69665845	EXD2	0
14:69647774:A:G	eQTLGen	eQTLGen_cis_eQTLs	ENSG00000081177	A	4.61e-40	-13.2483	0	A	-	14	69647774	EXD2	1
14:69656923:C:T	eQTLGen	eQTLGen_cis_eQTLs	ENSG00000081177	C	4.77e-40	-13.2457	0	C	-	14	69656923	EXD2	0
14:69653833:C:T	eQTLGen	eQTLGen_cis_eQTLs	ENSG00000081177	C	5.39e-40	-13.2365	0	C	-	14	69653833	EXD2	0
14:69649801:C:G	eQTLGen	eQTLGen_cis_eQTLs	ENSG00000081177	G	5.52e-40	-13.2346	0	G	-	14	69649801	EXD2	0
14:69567852:A:C	eQTLGen	eQTLGen_cis_eQTLs	ENSG00000081177	C	1.35e-39	-13.1674	0	C	-	14	69567852	EXD2	0
14:69574999:A:G	eQTLGen	eQTLGen_cis_eQTLs	ENSG00000081177	G	1.38e-39	-13.1657	0	G	-	14	69574999	EXD2	0
14:69566093:A:G	eQTLGen	eQTLGen_cis_eQTLs	ENSG00000081177	A	1.53e-39	-13.1578	0	A	-	14	69566093	EXD2	0
14:69647801:C:T	eQTLGen	eQTLGen_cis_eQTLs	ENSG00000081177	C	1.64e-39	-13.1528	0	C	-	14	69647801	EXD2	0
14:69577996:C:T	eQTLGen	eQTLGen_cis_eQTLs	ENSG00000081177	C	2.22e-39	-13.1297	0	C	-	14	69577996	EXD2	0
14:69549964:C:T	eQTLGen	eQTLGen_cis_eQTLs	ENSG00000081177	T	2.55e-39	-13.1193	0	T	-	14	69549964	EXD2	0
14:69555941:C:T	eQTLGen	eQTLGen_cis_eQTLs	ENSG00000081177	C	2.73e-39	-13.114	0	C	-	14	69555941	EXD2	1
14:69542742:G:T	eQTLGen	eQTLGen_cis_eQTLs	ENSG00000081177	T	3.3e-39	-13.0997	0	T	-	14	69542742	EXD2	0
14:69703158:A:G	eQTLGen	eQTLGen_cis_eQTLs	ENSG00000081177	G	3.87e-39	-13.0877	0	G	-	14	69703158	EXD2	1
14:69579619:C:T	eQTLGen	eQTLGen_cis_eQTLs	ENSG00000081177	T	5.49e-39	-13.0611	0	T	-	14	69579619	EXD2	0
14:69566311:A:T	eQTLGen	eQTLGen_cis_eQTLs	ENSG00000081177	A	7.66e-39	-13.0358	0	A	-	14	69566311	EXD2	0
14:69537209:A:G	eQTLGen	eQTLGen_cis_eQTLs	ENSG00000081177	A	8.22e-39	-13.0303	0	A	-	14	69537209	EXD2	0
14:69567277:A:C	eQTLGen	eQTLGen_cis_eQTLs	ENSG00000081177	A	1.01e-38	-13.0149	0	A	-	14	69567277	EXD2	0
14:69548885:G:T	eQTLGen	eQTLGen_cis_eQTLs	ENSG00000081177	G	1.14e-38	-13.0052	0	G	-	14	69548885	EXD2	0
14:69534982:A:T	eQTLGen	eQTLGen_cis_eQTLs	ENSG00000081177	A	1.15e-38	-13.0049	0	A	-	14	69534982	EXD2	0
14:69555866:C:G	eQTLGen	eQTLGen_cis_eQTLs	ENSG00000081177	C	1.31e-38	-12.9947	0	C	-	14	69555866	EXD2	0
14:69700574:C:T	eQTLGen	eQTLGen_cis_eQTLs	ENSG00000081177	T	1.32e-38	-12.9938	0	T	-	14	69700574	EXD2	0
14:69559518:G:T	eQTLGen	eQTLGen_cis_eQTLs	ENSG00000081177	T	1.42e-38	-12.9885	0	T	-	14	69559518	EXD2	0
14:69543224:A:G	eQTLGen	eQTLGen_cis_eQTLs	ENSG00000081177	A	1.5e-38	-12.9845	0	A	-	14	69543224	EXD2	0
14:69517494:A:G	eQTLGen	eQTLGen_cis_eQTLs	ENSG00000081177	A	1.78e-38	-12.9713	0	A	-	14	69517494	EXD2	0
14:69524883:C:T	eQTLGen	eQTLGen_cis_eQTLs	ENSG00000081177	C	1.85e-38	-12.968	0	C	-	14	69524883	EXD2	0
14:69524809:A:G	eQTLGen	eQTLGen_cis_eQTLs	ENSG00000081177	A	1.93e-38	-12.9649	0	A	-	14	69524809	EXD2	0
14:69543184:C:T	eQTLGen	eQTLGen_cis_eQTLs	ENSG00000081177	C	2.01e-38	-12.9618	0	C	-	14	69543184	EXD2	0
14:69502145:A:G	eQTLGen	eQTLGen_cis_eQTLs	ENSG00000081177	A	2.13e-38	-12.9573	0	A	-	14	69502145	EXD2	1
14:69568742:A:G	eQTLGen	eQTLGen_cis_eQTLs	ENSG00000081177	G	2.19e-38	-12.9552	0	G	-	14	69568742	EXD2	0
14:69699559:C:T	eQTLGen	eQTLGen_cis_eQTLs	ENSG00000081177	C	2.51e-38	-12.9449	0	C	-	14	69699559	EXD2	0
14:69573095:A:T	eQTLGen	eQTLGen_cis_eQTLs	ENSG00000081177	A	2.54e-38	-12.944	0	A	-	14	69573095	EXD2	0
14:69496425:C:T	eQTLGen	eQTLGen_cis_eQTLs	ENSG00000081177	C	3.86e-38	-12.9118	0	C	-	14	69496425	EXD2	0
14:69500643:C:T	eQTLGen	eQTLGen_cis_eQTLs	ENSG00000081177	T	4.61e-38	-12.8981	0	T	-	14	69500643	EXD2	0
14:69496497:A:G	eQTLGen	eQTLGen_cis_eQTLs	ENSG00000081177	A	4.67e-38	-12.8971	0	A	-	14	69496497	EXD2	0
14:69495375:C:T	eQTLGen	eQTLGen_cis_eQTLs	ENSG00000081177	C	5.14e-38	-12.8897	0	C	-	14	69495375	EXD2	0
14:69563295:A:G	eQTLGen	eQTLGen_cis_eQTLs	ENSG00000081177	G	5.19e-38	-12.8889	0	G	-	14	69563295	EXD2	0
14:69497469:A:G	eQTLGen	eQTLGen_cis_eQTLs	ENSG00000081177	A	5.68e-38	-12.8819	0	A	-	14	69497469	EXD2	0
14:69492790:A:C	eQTLGen	eQTLGen_cis_eQTLs	ENSG00000081177	C	2.46e-37	-12.7683	0	C	-	14	69492790	EXD2	0
14:69498110:C:T	eQTLGen	eQTLGen_cis_eQTLs	ENSG00000081177	C	2.68e-37	-12.7617	0	C	-	14	69498110	EXD2	0
14:69639433:C:T	eQTLGen	eQTLGen_cis_eQTLs	ENSG00000081177	T	7.06e-36	-12.5043	0	T	-	14	69639433	EXD2	0
14:69625523:C:T	eQTLGen	eQTLGen_cis_eQTLs	ENSG00000081177	T	1.11e-35	-12.468	0	T	-	14	69625523	EXD2	0
14:69639286:C:G	eQTLGen	eQTLGen_cis_eQTLs	ENSG00000081177	C	2.59e-35	-12.4004	0	C	-	14	69639286	EXD2	0
14:69637252:A:G	eQTLGen	eQTLGen_cis_eQTLs	ENSG00000081177	G	2.73e-35	-12.3965	0	G	-	14	69637252	EXD2	0
14:69628206:A:G	eQTLGen	eQTLGen_cis_eQTLs	ENSG00000081177	A	4.69e-35	-12.353	0	A	-	14	69628206	EXD2	0
14:69610725:C:T	eQTLGen	eQTLGen_cis_eQTLs	ENSG00000081177	C	6.15e-35	-12.331	0	C	-	14	69610725	EXD2	0
14:69609852:A:C	eQTLGen	eQTLGen_cis_eQTLs	ENSG00000081177	C	8.58e-35	-12.3042	0	C	-	14	69609852	EXD2	0
14:69599570:C:T	eQTLGen	eQTLGen_cis_eQTLs	ENSG00000081177	C	8.75e-35	-12.3027	0	C	-	14	69599570	EXD2	0
14:69617972:A:G	eQTLGen	eQTLGen_cis_eQTLs	ENSG00000081177	G	1.29e-34	-12.2715	0	G	-	14	69617972	EXD2	1
14:69592781:C:T	eQTLGen	eQTLGen_cis_eQTLs	ENSG00000081177	C	1.54e-34	-12.2569	0	C	-	14	69592781	EXD2	1
14:69610478:A:G	eQTLGen	eQTLGen_cis_eQTLs	ENSG00000081177	G	1.81e-34	-12.2438	0	G	-	14	69610478	EXD2	0
14:69595427:A:G	eQTLGen	eQTLGen_cis_eQTLs	ENSG00000081177	A	2.54e-34	-12.2164	0	A	-	14	69595427	EXD2	0
14:69607003:C:G	eQTLGen	eQTLGen_cis_eQTLs	ENSG00000081177	C	3.17e-34	-12.1984	0	C	-	14	69607003	EXD2	0
14:69612951:C:T	eQTLGen	eQTLGen_cis_eQTLs	ENSG00000081177	C	3.42e-34	-12.1922	0	C	-	14	69612951	EXD2	0
14:69612105:A:G	eQTLGen	eQTLGen_cis_eQTLs	ENSG00000081177	G	3.85e-34	-12.1826	0	G	-	14	69612105	EXD2	0
14:69508526:A:G	eQTLGen	eQTLGen_cis_eQTLs	ENSG00000081177	G	5.38e-34	-12.1552	0	G	-	14	69508526	EXD2	0
14:69509315:C:G	eQTLGen	eQTLGen_cis_eQTLs	ENSG00000081177	G	1.4e-33	-12.077	0	G	-	14	69509315	EXD2	0
14:69525936:A:G	eQTLGen	eQTLGen_cis_eQTLs	ENSG00000081177	G	1.63e-33	-12.0643	0	G	-	14	69525936	EXD2	0
14:69509799:A:G	eQTLGen	eQTLGen_cis_eQTLs	ENSG00000081177	G	1.75e-33	-12.0583	0	G	-	14	69509799	EXD2	0
14:69505638:C:G	eQTLGen	eQTLGen_cis_eQTLs	ENSG00000081177	G	3.67e-33	-11.9972	0	G	-	14	69505638	EXD2	0
14:69526307:C:T	eQTLGen	eQTLGen_cis_eQTLs	ENSG00000081177	T	3.68e-33	-11.9971	0	T	-	14	69526307	EXD2	0
14:69517406:A:C	eQTLGen	eQTLGen_cis_eQTLs	ENSG00000081177	C	1.05e-30	-11.5195	0	C	-	14	69517406	EXD2	0
14:69516038:C:T	eQTLGen	eQTLGen_cis_eQTLs	ENSG00000081177	T	1.27e-30	-11.5035	0	T	-	14	69516038	EXD2	0
14:69494761:C:T	eQTLGen	eQTLGen_cis_eQTLs	ENSG00000081177	C	4.38e-28	-10.9875	0	C	-	14	69494761	EXD2	0
14:69533837:C:T	eQTLGen	eQTLGen_cis_eQTLs	ENSG00000081177	C	2.42e-23	-9.954	0	C	-	14	69533837	EXD2	0
14:69494990:A:G	eQTLGen	eQTLGen_cis_eQTLs	ENSG00000081177	A	9.85e-19	-8.8366	0	A	-	14	69494990	EXD2	0
18:52803656:A:G	eQTLGen	eQTLGen_cis_eQTLs	ENSG00000196628	G	1.28e-16	-8.2753	0	G	-	18	52803656	TCF4	0
18:52806046:A:G	eQTLGen	eQTLGen_cis_eQTLs	ENSG00000196628	A	1.5e-16	-8.256	0	A	-	18	52806046	TCF4	0
18:52802515:C:T	eQTLGen	eQTLGen_cis_eQTLs	ENSG00000196628	T	1.8e-16	-8.2343	0	T	-	18	52802515	TCF4	0
18:52788877:C:T	eQTLGen	eQTLGen_cis_eQTLs	ENSG00000196628	C	1.83e-16	-8.2327	0	C	-	18	52788877	TCF4	0
18:52819046:A:T	eQTLGen	eQTLGen_cis_eQTLs	ENSG00000196628	T	2.76e-16	-8.1833	0	T	-	18	52819046	TCF4	0
18:52787581:A:G	eQTLGen	eQTLGen_cis_eQTLs	ENSG00000196628	A	3.23e-16	-8.1644	0	A	-	18	52787581	TCF4	0
18:52818166:A:G	eQTLGen	eQTLGen_cis_eQTLs	ENSG00000196628	G	3.33e-16	-8.1604	0	G	-	18	52818166	TCF4	0
18:52800652:A:G	eQTLGen	eQTLGen_cis_eQTLs	ENSG00000196628	A	3.42e-16	-8.1575	0	A	-	18	52800652	TCF4	0
18:52792433:A:T	eQTLGen	eQTLGen_cis_eQTLs	ENSG00000196628	A	3.51e-16	-8.1543	0	A	-	18	52792433	TCF4	0
18:52800351:A:G	eQTLGen	eQTLGen_cis_eQTLs	ENSG00000196628	A	3.52e-16	-8.1541	0	A	-	18	52800351	TCF4	0
18:52794340:C:T	eQTLGen	eQTLGen_cis_eQTLs	ENSG00000196628	C	3.95e-16	-8.1398	0	C	-	18	52794340	TCF4	0
18:52795084:C:T	eQTLGen	eQTLGen_cis_eQTLs	ENSG00000196628	C	4.03e-16	-8.1375	0	C	-	18	52795084	TCF4	0
18:52802110:C:G	eQTLGen	eQTLGen_cis_eQTLs	ENSG00000196628	G	4.31e-16	-8.1294	0	G	-	18	52802110	TCF4	0
18:52789439:C:T	eQTLGen	eQTLGen_cis_eQTLs	ENSG00000196628	T	4.53e-16	-8.1234	0	T	-	18	52789439	TCF4	0
18:52771512:C:G	eQTLGen	eQTLGen_cis_eQTLs	ENSG00000196628	C	4.9e-16	-8.1139	0	C	-	18	52771512	TCF4	0
14:69494883:A:G	xQTLServer	xQTLServer_eQTLs	ENSG00000139990	A	4.96e-16	NA	3e-08	G	NA	14	69494883	DCAF5	0
18:52789013:A:G	eQTLGen	eQTLGen_cis_eQTLs	ENSG00000196628	G	5.04e-16	-8.1105	0	G	-	18	52789013	TCF4	0
18:52769415:A:G	eQTLGen	eQTLGen_cis_eQTLs	ENSG00000196628	A	5.42e-16	-8.1016	0	A	-	18	52769415	TCF4	0
18:52800390:A:G	eQTLGen	eQTLGen_cis_eQTLs	ENSG00000196628	G	5.45e-16	-8.1009	0	G	-	18	52800390	TCF4	0
18:52767977:A:C	eQTLGen	eQTLGen_cis_eQTLs	ENSG00000196628	A	5.56e-16	-8.0986	0	A	-	18	52767977	TCF4	0
18:52785354:A:G	eQTLGen	eQTLGen_cis_eQTLs	ENSG00000196628	A	5.6e-16	-8.0978	0	A	-	18	52785354	TCF4	1
18:52809681:C:G	eQTLGen	eQTLGen_cis_eQTLs	ENSG00000196628	C	5.75e-16	-8.0944	0	C	-	18	52809681	TCF4	0
18:52765753:A:G	eQTLGen	eQTLGen_cis_eQTLs	ENSG00000196628	A	5.89e-16	-8.0916	0	A	-	18	52765753	TCF4	0
18:52818009:A:G	eQTLGen	eQTLGen_cis_eQTLs	ENSG00000196628	G	7.84e-16	-8.0565	0	G	-	18	52818009	TCF4	0
18:52765283:A:C	eQTLGen	eQTLGen_cis_eQTLs	ENSG00000196628	C	8.51e-16	-8.0464	0	C	-	18	52765283	TCF4	0
18:52770671:A:G	eQTLGen	eQTLGen_cis_eQTLs	ENSG00000196628	A	8.55e-16	-8.046	0	A	-	18	52770671	TCF4	0
18:52796510:A:G	eQTLGen	eQTLGen_cis_eQTLs	ENSG00000196628	A	1.73e-15	-7.9589	0	A	-	18	52796510	TCF4	0
14:69533837:C:T	eQTLGen	eQTLGen_cis_eQTLs	ENSG00000072110	C	3.05e-15	7.8889	0	C	+	14	69533837	ACTN1	0
18:52824101:C:T	eQTLGen	eQTLGen_cis_eQTLs	ENSG00000196628	T	3.15e-15	-7.8846	0	T	-	18	52824101	TCF4	0
14:69703158:A:G	eQTLGen	eQTLGen_cis_eQTLs	ENSG00000072110	G	5.04e-15	7.8258	0	G	+	14	69703158	ACTN1	1
18:52819302:C:G	eQTLGen	eQTLGen_cis_eQTLs	ENSG00000196628	C	5.24e-15	-7.8209	0	C	-	18	52819302	TCF4	0
14:69700574:C:T	eQTLGen	eQTLGen_cis_eQTLs	ENSG00000072110	T	7.87e-15	7.7697	0	T	+	14	69700574	ACTN1	0
14:69699559:C:T	eQTLGen	eQTLGen_cis_eQTLs	ENSG00000072110	C	1.01e-14	7.7384	0	C	+	14	69699559	ACTN1	0
18:52821361:C:T	eQTLGen	eQTLGen_cis_eQTLs	ENSG00000196628	T	1.18e-14	-7.7185	0	T	-	18	52821361	TCF4	0
14:69494761:C:T	eQTLGen	eQTLGen_cis_eQTLs	ENSG00000072110	C	3.17e-14	7.5914	0	C	+	14	69494761	ACTN1	0
18:52827668:A:G	eQTLGen	eQTLGen_cis_eQTLs	ENSG00000196628	A	3.54e-14	-7.5767	0	A	-	18	52827668	TCF4	0
14:69524809:A:G	xQTLServer	xQTLServer_eQTLs	ENSG00000139990	G	4.62e-14	NA	2.79e-06	A	NA	14	69524809	DCAF5	0
14:69524883:C:T	xQTLServer	xQTLServer_eQTLs	ENSG00000139990	T	4.62e-14	NA	2.79e-06	C	NA	14	69524883	DCAF5	0
14:69525936:A:G	xQTLServer	xQTLServer_eQTLs	ENSG00000139990	A	4.62e-14	NA	2.79e-06	G	NA	14	69525936	DCAF5	0
14:69579619:C:T	xQTLServer	xQTLServer_eQTLs	ENSG00000139990	C	5.13e-14	NA	3.1e-06	T	NA	14	69579619	DCAF5	0
14:69637252:A:G	xQTLServer	xQTLServer_eQTLs	ENSG00000139990	A	5.18e-14	NA	3.13e-06	G	NA	14	69637252	DCAF5	0
14:69617972:A:G	xQTLServer	xQTLServer_eQTLs	ENSG00000139990	A	5.3e-14	NA	3.2e-06	G	NA	14	69617972	DCAF5	1
14:69534982:A:T	xQTLServer	xQTLServer_eQTLs	ENSG00000139990	T	6.49e-14	NA	3.93e-06	A	NA	14	69534982	DCAF5	0
14:69537209:A:G	xQTLServer	xQTLServer_eQTLs	ENSG00000139990	G	6.49e-14	NA	3.93e-06	A	NA	14	69537209	DCAF5	0
14:69542742:G:T	xQTLServer	xQTLServer_eQTLs	ENSG00000139990	G	6.49e-14	NA	3.93e-06	T	NA	14	69542742	DCAF5	0
14:69543184:C:T	xQTLServer	xQTLServer_eQTLs	ENSG00000139990	T	6.49e-14	NA	3.93e-06	C	NA	14	69543184	DCAF5	0
14:69548885:G:T	xQTLServer	xQTLServer_eQTLs	ENSG00000139990	T	6.49e-14	NA	3.93e-06	G	NA	14	69548885	DCAF5	0
14:69549964:C:T	xQTLServer	xQTLServer_eQTLs	ENSG00000139990	C	6.49e-14	NA	3.93e-06	T	NA	14	69549964	DCAF5	0
14:69555866:C:G	xQTLServer	xQTLServer_eQTLs	ENSG00000139990	G	6.49e-14	NA	3.93e-06	C	NA	14	69555866	DCAF5	0
14:69555941:C:T	xQTLServer	xQTLServer_eQTLs	ENSG00000139990	T	6.49e-14	NA	3.93e-06	C	NA	14	69555941	DCAF5	1
14:69559518:G:T	xQTLServer	xQTLServer_eQTLs	ENSG00000139990	G	6.49e-14	NA	3.93e-06	T	NA	14	69559518	DCAF5	0
14:69566093:A:G	xQTLServer	xQTLServer_eQTLs	ENSG00000139990	G	6.49e-14	NA	3.93e-06	A	NA	14	69566093	DCAF5	0
14:69566311:A:T	xQTLServer	xQTLServer_eQTLs	ENSG00000139990	T	6.49e-14	NA	3.93e-06	A	NA	14	69566311	DCAF5	0
14:69567277:A:C	xQTLServer	xQTLServer_eQTLs	ENSG00000139990	C	6.49e-14	NA	3.93e-06	A	NA	14	69567277	DCAF5	0
14:69567852:A:C	xQTLServer	xQTLServer_eQTLs	ENSG00000139990	A	6.49e-14	NA	3.93e-06	C	NA	14	69567852	DCAF5	0
14:69568742:A:G	xQTLServer	xQTLServer_eQTLs	ENSG00000139990	A	6.49e-14	NA	3.93e-06	G	NA	14	69568742	DCAF5	0
14:69573095:A:T	xQTLServer	xQTLServer_eQTLs	ENSG00000139990	T	6.49e-14	NA	3.93e-06	A	NA	14	69573095	DCAF5	0
14:69574999:A:G	xQTLServer	xQTLServer_eQTLs	ENSG00000139990	A	6.49e-14	NA	3.93e-06	G	NA	14	69574999	DCAF5	0
14:69577996:C:T	xQTLServer	xQTLServer_eQTLs	ENSG00000139990	T	6.49e-14	NA	3.93e-06	C	NA	14	69577996	DCAF5	0
14:69610725:C:T	xQTLServer	xQTLServer_eQTLs	ENSG00000139990	T	6.49e-14	NA	3.93e-06	C	NA	14	69610725	DCAF5	0
14:69612105:A:G	xQTLServer	xQTLServer_eQTLs	ENSG00000139990	A	6.49e-14	NA	3.93e-06	G	NA	14	69612105	DCAF5	0
14:69612951:C:T	xQTLServer	xQTLServer_eQTLs	ENSG00000139990	T	6.49e-14	NA	3.93e-06	C	NA	14	69612951	DCAF5	0
14:69625523:C:T	xQTLServer	xQTLServer_eQTLs	ENSG00000139990	C	6.55e-14	NA	3.96e-06	T	NA	14	69625523	DCAF5	0
14:69628206:A:G	xQTLServer	xQTLServer_eQTLs	ENSG00000139990	G	6.55e-14	NA	3.96e-06	A	NA	14	69628206	DCAF5	0
14:69574999:A:G	eQTLGen	eQTLGen_cis_eQTLs	ENSG00000072110	G	7.39e-14	7.481	0	G	+	14	69574999	ACTN1	0
14:69577996:C:T	eQTLGen	eQTLGen_cis_eQTLs	ENSG00000072110	C	8.17e-14	7.4676	0	C	+	14	69577996	ACTN1	0
14:69563295:A:G	xQTLServer	xQTLServer_eQTLs	ENSG00000139990	A	8.32e-14	NA	5.03e-06	G	NA	14	69563295	DCAF5	0
14:69573095:A:T	eQTLGen	eQTLGen_cis_eQTLs	ENSG00000072110	A	8.67e-14	7.46	0	A	+	14	69573095	ACTN1	0
14:69555941:C:T	eQTLGen	eQTLGen_cis_eQTLs	ENSG00000072110	C	9.11e-14	7.4533	0	C	+	14	69555941	ACTN1	1
14:69526307:C:T	xQTLServer	xQTLServer_eQTLs	ENSG00000139990	C	9.5e-14	NA	5.75e-06	T	NA	14	69526307	DCAF5	0
14:69563295:A:G	eQTLGen	eQTLGen_cis_eQTLs	ENSG00000072110	G	1.03e-13	7.4376	0	G	+	14	69563295	ACTN1	0
14:69566093:A:G	eQTLGen	eQTLGen_cis_eQTLs	ENSG00000072110	A	1.06e-13	7.4339	0	A	+	14	69566093	ACTN1	0
14:69567852:A:C	eQTLGen	eQTLGen_cis_eQTLs	ENSG00000072110	C	1.19e-13	7.4184	0	C	+	14	69567852	ACTN1	0
14:69524809:A:G	eQTLGen	eQTLGen_cis_eQTLs	ENSG00000072110	A	1.19e-13	7.4176	0	A	+	14	69524809	ACTN1	0
14:69517494:A:G	xQTLServer	xQTLServer_eQTLs	ENSG00000139990	G	1.21e-13	NA	7.3e-06	A	NA	14	69517494	DCAF5	0
14:69549964:C:T	eQTLGen	eQTLGen_cis_eQTLs	ENSG00000072110	T	1.22e-13	7.4147	0	T	+	14	69549964	ACTN1	0
14:69543224:A:G	xQTLServer	xQTLServer_eQTLs	ENSG00000139990	G	1.32e-13	NA	8.01e-06	A	NA	14	69543224	DCAF5	0
14:69592781:C:T	xQTLServer	xQTLServer_eQTLs	ENSG00000139990	T	1.32e-13	NA	8.01e-06	C	NA	14	69592781	DCAF5	1
14:69595427:A:G	xQTLServer	xQTLServer_eQTLs	ENSG00000139990	G	1.32e-13	NA	8.01e-06	A	NA	14	69595427	DCAF5	0
14:69599570:C:T	xQTLServer	xQTLServer_eQTLs	ENSG00000139990	T	1.32e-13	NA	8.01e-06	C	NA	14	69599570	DCAF5	0
14:69607003:C:G	xQTLServer	xQTLServer_eQTLs	ENSG00000139990	G	1.32e-13	NA	8.01e-06	C	NA	14	69607003	DCAF5	0
14:69609852:A:C	xQTLServer	xQTLServer_eQTLs	ENSG00000139990	A	1.32e-13	NA	8.01e-06	C	NA	14	69609852	DCAF5	0
14:69568742:A:G	eQTLGen	eQTLGen_cis_eQTLs	ENSG00000072110	G	1.36e-13	7.4003	0	G	+	14	69568742	ACTN1	0
14:69542742:G:T	eQTLGen	eQTLGen_cis_eQTLs	ENSG00000072110	T	1.37e-13	7.3993	0	T	+	14	69542742	ACTN1	0
14:69610478:A:G	xQTLServer	xQTLServer_eQTLs	ENSG00000139990	A	1.49e-13	NA	9.02e-06	G	NA	14	69610478	DCAF5	0
14:69524883:C:T	eQTLGen	eQTLGen_cis_eQTLs	ENSG00000072110	C	1.55e-13	7.3826	0	C	+	14	69524883	ACTN1	0
14:69647801:C:T	eQTLGen	eQTLGen_cis_eQTLs	ENSG00000072110	C	1.61e-13	7.3782	0	C	+	14	69647801	ACTN1	0
14:69566311:A:T	eQTLGen	eQTLGen_cis_eQTLs	ENSG00000072110	A	1.61e-13	7.3777	0	A	+	14	69566311	ACTN1	0
14:69537209:A:G	eQTLGen	eQTLGen_cis_eQTLs	ENSG00000072110	A	1.68e-13	7.3719	0	A	+	14	69537209	ACTN1	0
14:69699559:C:T	xQTLServer	xQTLServer_eQTLs	ENSG00000139990	T	1.75e-13	NA	1.06e-05	C	NA	14	69699559	DCAF5	0
14:69700574:C:T	xQTLServer	xQTLServer_eQTLs	ENSG00000139990	C	1.75e-13	NA	1.06e-05	T	NA	14	69700574	DCAF5	0
14:69703158:A:G	xQTLServer	xQTLServer_eQTLs	ENSG00000139990	A	1.75e-13	NA	1.06e-05	G	NA	14	69703158	DCAF5	1
14:69656923:C:T	eQTLGen	eQTLGen_cis_eQTLs	ENSG00000072110	C	1.76e-13	7.3662	0	C	+	14	69656923	ACTN1	0
14:69647774:A:G	eQTLGen	eQTLGen_cis_eQTLs	ENSG00000072110	A	1.82e-13	7.3616	0	A	+	14	69647774	ACTN1	1
18:52824637:C:T	eQTLGen	eQTLGen_cis_eQTLs	ENSG00000196628	T	2.03e-13	-7.3468	0	T	-	18	52824637	TCF4	0
14:69555866:C:G	eQTLGen	eQTLGen_cis_eQTLs	ENSG00000072110	C	2.07e-13	7.3442	0	C	+	14	69555866	ACTN1	0
14:69559518:G:T	eQTLGen	eQTLGen_cis_eQTLs	ENSG00000072110	T	2.14e-13	7.3399	0	T	+	14	69559518	ACTN1	0
14:69653833:C:T	eQTLGen	eQTLGen_cis_eQTLs	ENSG00000072110	C	2.24e-13	7.3338	0	C	+	14	69653833	ACTN1	0
14:69649801:C:G	eQTLGen	eQTLGen_cis_eQTLs	ENSG00000072110	G	2.33e-13	7.3286	0	G	+	14	69649801	ACTN1	0
14:69579619:C:T	eQTLGen	eQTLGen_cis_eQTLs	ENSG00000072110	T	2.35e-13	7.3272	0	T	+	14	69579619	ACTN1	0
14:69567277:A:C	eQTLGen	eQTLGen_cis_eQTLs	ENSG00000072110	A	2.4e-13	7.3245	0	A	+	14	69567277	ACTN1	0
14:69665845:C:T	eQTLGen	eQTLGen_cis_eQTLs	ENSG00000072110	T	2.41e-13	7.3239	0	T	+	14	69665845	ACTN1	0
14:69639286:C:G	xQTLServer	xQTLServer_eQTLs	ENSG00000139990	G	2.51e-13	NA	1.52e-05	C	NA	14	69639286	DCAF5	0
14:69639433:C:T	xQTLServer	xQTLServer_eQTLs	ENSG00000139990	C	2.51e-13	NA	1.52e-05	T	NA	14	69639433	DCAF5	0
14:69534982:A:T	eQTLGen	eQTLGen_cis_eQTLs	ENSG00000072110	A	2.51e-13	7.3182	0	A	+	14	69534982	ACTN1	0
14:69548885:G:T	eQTLGen	eQTLGen_cis_eQTLs	ENSG00000072110	G	2.71e-13	7.3084	0	G	+	14	69548885	ACTN1	0
14:69517406:A:C	eQTLGen	eQTLGen_cis_eQTLs	ENSG00000072110	C	2.83e-13	7.3026	0	C	+	14	69517406	ACTN1	0
14:69647774:A:G	xQTLServer	xQTLServer_eQTLs	ENSG00000139990	G	5.31e-13	NA	3.21e-05	A	NA	14	69647774	DCAF5	1
14:69647801:C:T	xQTLServer	xQTLServer_eQTLs	ENSG00000139990	T	5.31e-13	NA	3.21e-05	C	NA	14	69647801	DCAF5	0
14:69649801:C:G	xQTLServer	xQTLServer_eQTLs	ENSG00000139990	C	5.31e-13	NA	3.21e-05	G	NA	14	69649801	DCAF5	0
14:69653833:C:T	xQTLServer	xQTLServer_eQTLs	ENSG00000139990	T	5.31e-13	NA	3.21e-05	C	NA	14	69653833	DCAF5	0
14:69656923:C:T	xQTLServer	xQTLServer_eQTLs	ENSG00000139990	T	5.31e-13	NA	3.21e-05	C	NA	14	69656923	DCAF5	0
14:69543224:A:G	eQTLGen	eQTLGen_cis_eQTLs	ENSG00000072110	A	6.42e-13	7.1913	0	A	+	14	69543224	ACTN1	0
14:69517494:A:G	eQTLGen	eQTLGen_cis_eQTLs	ENSG00000072110	A	7.18e-13	7.1761	0	A	+	14	69517494	ACTN1	0
14:69543184:C:T	eQTLGen	eQTLGen_cis_eQTLs	ENSG00000072110	C	9.32e-13	7.1402	0	C	+	14	69543184	ACTN1	0
14:69665135:C:T	eQTLGen	eQTLGen_cis_eQTLs	ENSG00000072110	T	1.1e-12	7.1176	0	T	+	14	69665135	ACTN1	0
14:69667849:A:G	eQTLGen	eQTLGen_cis_eQTLs	ENSG00000072110	A	1.24e-12	7.1011	0	A	+	14	69667849	ACTN1	0
14:69664630:A:T	eQTLGen	eQTLGen_cis_eQTLs	ENSG00000072110	T	1.25e-12	7.0999	0	T	+	14	69664630	ACTN1	0
14:69502145:A:G	eQTLGen	eQTLGen_cis_eQTLs	ENSG00000072110	A	1.57e-12	7.068	0	A	+	14	69502145	ACTN1	1
14:69679627:A:G	eQTLGen	eQTLGen_cis_eQTLs	ENSG00000072110	A	1.6e-12	7.0657	0	A	+	14	69679627	ACTN1	0
14:69684032:C:G	eQTLGen	eQTLGen_cis_eQTLs	ENSG00000072110	C	1.7e-12	7.0571	0	C	+	14	69684032	ACTN1	0
14:69674352:A:G	eQTLGen	eQTLGen_cis_eQTLs	ENSG00000072110	A	2.35e-12	7.0121	0	A	+	14	69674352	ACTN1	0
14:69692299:A:G	eQTLGen	eQTLGen_cis_eQTLs	ENSG00000072110	G	2.52e-12	7.0022	0	G	+	14	69692299	ACTN1	0
14:69494990:A:G	eQTLGen	eQTLGen_cis_eQTLs	ENSG00000072110	A	2.6e-12	6.9977	0	A	+	14	69494990	ACTN1	0
14:69696336:C:G	eQTLGen	eQTLGen_cis_eQTLs	ENSG00000072110	G	3.13e-12	6.9717	0	G	+	14	69696336	ACTN1	0
14:69693119:A:G	eQTLGen	eQTLGen_cis_eQTLs	ENSG00000072110	A	3.19e-12	6.9692	0	A	+	14	69693119	ACTN1	0
14:69502145:A:G	xQTLServer	xQTLServer_eQTLs	ENSG00000139990	G	3.49e-12	NA	0.000211274	A	NA	14	69502145	DCAF5	1
14:69696172:C:T	eQTLGen	eQTLGen_cis_eQTLs	ENSG00000072110	C	3.53e-12	6.9548	0	C	+	14	69696172	ACTN1	0
14:69599570:C:T	eQTLGen	eQTLGen_cis_eQTLs	ENSG00000072110	C	3.8e-12	6.9445	0	C	+	14	69599570	ACTN1	0
14:69495375:C:T	eQTLGen	eQTLGen_cis_eQTLs	ENSG00000072110	C	3.91e-12	6.9406	0	C	+	14	69495375	ACTN1	0
14:69526307:C:T	eQTLGen	eQTLGen_cis_eQTLs	ENSG00000072110	T	4e-12	6.9373	0	T	+	14	69526307	ACTN1	0
14:69505638:C:G	xQTLServer	xQTLServer_eQTLs	ENSG00000139990	C	4.06e-12	NA	0.000245199	G	NA	14	69505638	DCAF5	0
14:69508526:A:G	xQTLServer	xQTLServer_eQTLs	ENSG00000139990	A	4.06e-12	NA	0.000245199	G	NA	14	69508526	DCAF5	0
14:69509315:C:G	xQTLServer	xQTLServer_eQTLs	ENSG00000139990	C	4.06e-12	NA	0.000245199	G	NA	14	69509315	DCAF5	0
14:69509799:A:G	xQTLServer	xQTLServer_eQTLs	ENSG00000139990	A	4.06e-12	NA	0.000245199	G	NA	14	69509799	DCAF5	0
14:69496497:A:G	eQTLGen	eQTLGen_cis_eQTLs	ENSG00000072110	A	4.08e-12	6.9345	0	A	+	14	69496497	ACTN1	0
14:69492790:A:C	eQTLGen	eQTLGen_cis_eQTLs	ENSG00000072110	C	4.17e-12	6.9315	0	C	+	14	69492790	ACTN1	0
14:69628206:A:G	eQTLGen	eQTLGen_cis_eQTLs	ENSG00000072110	A	4.4e-12	6.9238	0	A	+	14	69628206	ACTN1	0
14:69497469:A:G	eQTLGen	eQTLGen_cis_eQTLs	ENSG00000072110	A	4.53e-12	6.9197	0	A	+	14	69497469	ACTN1	0
14:69697881:C:T	eQTLGen	eQTLGen_cis_eQTLs	ENSG00000072110	C	4.81e-12	6.9114	0	C	+	14	69697881	ACTN1	0
14:69500643:C:T	eQTLGen	eQTLGen_cis_eQTLs	ENSG00000072110	T	5.16e-12	6.9013	0	T	+	14	69500643	ACTN1	0
14:69498110:C:T	eQTLGen	eQTLGen_cis_eQTLs	ENSG00000072110	C	5.44e-12	6.8937	0	C	+	14	69498110	ACTN1	0
14:69610725:C:T	eQTLGen	eQTLGen_cis_eQTLs	ENSG00000072110	C	5.46e-12	6.8931	0	C	+	14	69610725	ACTN1	0
14:69525936:A:G	eQTLGen	eQTLGen_cis_eQTLs	ENSG00000072110	G	5.47e-12	6.8928	0	G	+	14	69525936	ACTN1	0
14:69639433:C:T	eQTLGen	eQTLGen_cis_eQTLs	ENSG00000072110	T	5.59e-12	6.8896	0	T	+	14	69639433	ACTN1	0
14:69617972:A:G	eQTLGen	eQTLGen_cis_eQTLs	ENSG00000072110	G	7.51e-12	6.8476	0	G	+	14	69617972	ACTN1	1
14:69592781:C:T	eQTLGen	eQTLGen_cis_eQTLs	ENSG00000072110	C	7.88e-12	6.8409	0	C	+	14	69592781	ACTN1	1
14:69639286:C:G	eQTLGen	eQTLGen_cis_eQTLs	ENSG00000072110	C	7.9e-12	6.8406	0	C	+	14	69639286	ACTN1	0
14:69609852:A:C	eQTLGen	eQTLGen_cis_eQTLs	ENSG00000072110	C	8.29e-12	6.8334	0	C	+	14	69609852	ACTN1	0
14:69500643:C:T	xQTLServer	xQTLServer_eQTLs	ENSG00000139990	C	9.54e-12	NA	0.000577036	T	NA	14	69500643	DCAF5	0
14:69625523:C:T	eQTLGen	eQTLGen_cis_eQTLs	ENSG00000072110	T	1.14e-11	6.7877	0	T	+	14	69625523	ACTN1	0
14:69496425:C:T	eQTLGen	eQTLGen_cis_eQTLs	ENSG00000072110	C	1.19e-11	6.7816	0	C	+	14	69496425	ACTN1	0
14:69516038:C:T	eQTLGen	eQTLGen_cis_eQTLs	ENSG00000072110	T	1.21e-11	6.7791	0	T	+	14	69516038	ACTN1	0
14:69595427:A:G	eQTLGen	eQTLGen_cis_eQTLs	ENSG00000072110	A	1.23e-11	6.7769	0	A	+	14	69595427	ACTN1	0
14:69612105:A:G	eQTLGen	eQTLGen_cis_eQTLs	ENSG00000072110	G	1.25e-11	6.7746	0	G	+	14	69612105	ACTN1	0
14:69612951:C:T	eQTLGen	eQTLGen_cis_eQTLs	ENSG00000072110	C	1.3e-11	6.7687	0	C	+	14	69612951	ACTN1	0
14:69637252:A:G	eQTLGen	eQTLGen_cis_eQTLs	ENSG00000072110	G	1.36e-11	6.7623	0	G	+	14	69637252	ACTN1	0
14:69610478:A:G	eQTLGen	eQTLGen_cis_eQTLs	ENSG00000072110	G	1.67e-11	6.7321	0	G	+	14	69610478	ACTN1	0
14:69494990:A:G	xQTLServer	xQTLServer_eQTLs	ENSG00000139990	G	1.85e-11	NA	0.00111969	A	NA	14	69494990	DCAF5	0
14:69607003:C:G	eQTLGen	eQTLGen_cis_eQTLs	ENSG00000072110	C	1.87e-11	6.7161	0	C	+	14	69607003	ACTN1	0
14:69681960:A:G	eQTLGen	eQTLGen_cis_eQTLs	ENSG00000072110	A	1.87e-11	6.7158	0	A	+	14	69681960	ACTN1	0
14:69494761:C:T	xQTLServer	xQTLServer_eQTLs	ENSG00000139990	T	2.05e-11	NA	0.00123852	C	NA	14	69494761	DCAF5	0
14:69495265:C:T	xQTLServer	xQTLServer_eQTLs	ENSG00000139990	T	2.05e-11	NA	0.00123852	C	NA	14	69495265	DCAF5	0
14:69495375:C:T	xQTLServer	xQTLServer_eQTLs	ENSG00000139990	T	2.05e-11	NA	0.00123852	C	NA	14	69495375	DCAF5	0
14:69496425:C:T	xQTLServer	xQTLServer_eQTLs	ENSG00000139990	T	2.05e-11	NA	0.00123852	C	NA	14	69496425	DCAF5	0
14:69496497:A:G	xQTLServer	xQTLServer_eQTLs	ENSG00000139990	G	2.05e-11	NA	0.00123852	A	NA	14	69496497	DCAF5	0
14:69497469:A:G	xQTLServer	xQTLServer_eQTLs	ENSG00000139990	G	2.05e-11	NA	0.00123852	A	NA	14	69497469	DCAF5	0
14:69681960:A:G	xQTLServer	xQTLServer_eQTLs	ENSG00000139990	G	2.06e-11	NA	0.00124458	A	NA	14	69681960	DCAF5	0
14:69498110:C:T	xQTLServer	xQTLServer_eQTLs	ENSG00000139990	T	2.87e-11	NA	0.0017366	C	NA	14	69498110	DCAF5	0
14:69492790:A:C	xQTLServer	xQTLServer_eQTLs	ENSG00000139990	A	3.07e-11	NA	0.00185398	C	NA	14	69492790	DCAF5	0
14:69684032:C:G	xQTLServer	xQTLServer_eQTLs	ENSG00000139990	G	3.47e-11	NA	0.00209857	C	NA	14	69684032	DCAF5	0
14:69692299:A:G	xQTLServer	xQTLServer_eQTLs	ENSG00000139990	A	3.47e-11	NA	0.00209857	G	NA	14	69692299	DCAF5	0
14:69693119:A:G	xQTLServer	xQTLServer_eQTLs	ENSG00000139990	G	3.47e-11	NA	0.00209857	A	NA	14	69693119	DCAF5	0
14:69696172:C:T	xQTLServer	xQTLServer_eQTLs	ENSG00000139990	T	3.47e-11	NA	0.00209857	C	NA	14	69696172	DCAF5	0
14:69696336:C:G	xQTLServer	xQTLServer_eQTLs	ENSG00000139990	C	3.47e-11	NA	0.00209857	G	NA	14	69696336	DCAF5	0
14:69697881:C:T	xQTLServer	xQTLServer_eQTLs	ENSG00000139990	T	3.47e-11	NA	0.00209857	C	NA	14	69697881	DCAF5	0
14:69509315:C:G	BIOSQTL	BIOS_eQTL_geneLevel	ENSG00000081177	G	4.2e-11	-6.59683	0	G	-	14	69509315	EXD2	0
14:69509799:A:G	BIOSQTL	BIOS_eQTL_geneLevel	ENSG00000081177	G	4.2e-11	-6.59683	0	G	-	14	69509799	EXD2	0
14:69509799:A:G	eQTLGen	eQTLGen_cis_eQTLs	ENSG00000072110	G	4.35e-11	6.5919	0	G	+	14	69509799	ACTN1	0
14:69508526:A:G	eQTLGen	eQTLGen_cis_eQTLs	ENSG00000072110	G	4.44e-11	6.5887	0	G	+	14	69508526	ACTN1	0
14:69508526:A:G	BIOSQTL	BIOS_eQTL_geneLevel	ENSG00000081177	G	4.51e-11	-6.58634	0	G	-	14	69508526	EXD2	0
14:69664630:A:T	xQTLServer	xQTLServer_eQTLs	ENSG00000139990	A	5.05e-11	NA	0.00305521	T	NA	14	69664630	DCAF5	0
14:69665845:C:T	xQTLServer	xQTLServer_eQTLs	ENSG00000139990	C	5.05e-11	NA	0.00305521	T	NA	14	69665845	DCAF5	0
14:69667849:A:G	xQTLServer	xQTLServer_eQTLs	ENSG00000139990	G	5.05e-11	NA	0.00305521	A	NA	14	69667849	DCAF5	0
14:69674352:A:G	xQTLServer	xQTLServer_eQTLs	ENSG00000139990	G	5.05e-11	NA	0.00305521	A	NA	14	69674352	DCAF5	0
14:69679627:A:G	xQTLServer	xQTLServer_eQTLs	ENSG00000139990	G	5.05e-11	NA	0.00305521	A	NA	14	69679627	DCAF5	0
14:69509315:C:G	eQTLGen	eQTLGen_cis_eQTLs	ENSG00000072110	G	5.51e-11	6.5565	0	G	+	14	69509315	ACTN1	0
14:69665135:C:T	xQTLServer	xQTLServer_eQTLs	ENSG00000139990	C	6.71e-11	NA	0.00405639	T	NA	14	69665135	DCAF5	0
14:69505638:C:G	BIOSQTL	BIOS_eQTL_geneLevel	ENSG00000081177	G	7.26e-11	-6.51518	0	G	-	14	69505638	EXD2	0
14:69517406:A:C	xQTLServer	xQTLServer_eQTLs	ENSG00000139990	A	7.7e-11	NA	0.00465642	C	NA	14	69517406	DCAF5	0
14:69533837:C:T	xQTLServer	xQTLServer_eQTLs	ENSG00000139990	T	8.39e-11	NA	0.00507066	C	NA	14	69533837	DCAF5	0
14:69492790:A:C	BIOSQTL	BIOS_eQTL_geneLevel	ENSG00000081177	C	1.22e-10	-6.43667	0	C	-	14	69492790	EXD2	0
14:69505638:C:G	eQTLGen	eQTLGen_cis_eQTLs	ENSG00000072110	G	1.3e-10	6.4267	0	G	+	14	69505638	ACTN1	0
14:69494883:A:G	BIOSQTL	BIOS_eQTL_geneLevel	ENSG00000081177	G	1.46e-10	-6.40926	0	G	-	14	69494883	EXD2	0
14:69495265:C:T	BIOSQTL	BIOS_eQTL_geneLevel	ENSG00000081177	C	1.53e-10	-6.40229	0	C	-	14	69495265	EXD2	0
14:69495375:C:T	BIOSQTL	BIOS_eQTL_geneLevel	ENSG00000081177	C	1.53e-10	-6.40229	0	C	-	14	69495375	EXD2	0
14:69496425:C:T	BIOSQTL	BIOS_eQTL_geneLevel	ENSG00000081177	C	1.53e-10	-6.40229	0	C	-	14	69496425	EXD2	0
14:69496497:A:G	BIOSQTL	BIOS_eQTL_geneLevel	ENSG00000081177	A	1.53e-10	-6.40229	0	A	-	14	69496497	EXD2	0
14:69497469:A:G	BIOSQTL	BIOS_eQTL_geneLevel	ENSG00000081177	A	1.57e-10	-6.3982	0	A	-	14	69497469	EXD2	0
14:69500643:C:T	BIOSQTL	BIOS_eQTL_geneLevel	ENSG00000081177	T	1.73e-10	-6.38368	0	T	-	14	69500643	EXD2	0
14:69502145:A:G	BIOSQTL	BIOS_eQTL_geneLevel	ENSG00000081177	A	1.73e-10	-6.38368	0	A	-	14	69502145	EXD2	1
14:69692299:A:G	BIOSQTL	BIOS_eQTL_geneLevel	ENSG00000081177	G	1.75e-10	-6.3812	0	G	-	14	69692299	EXD2	0
14:69693119:A:G	BIOSQTL	BIOS_eQTL_geneLevel	ENSG00000081177	A	1.75e-10	-6.3812	0	A	-	14	69693119	EXD2	0
14:69494761:C:T	BIOSQTL	BIOS_eQTL_geneLevel	ENSG00000081177	C	1.82e-10	-6.37575	0	C	-	14	69494761	EXD2	0
14:69696336:C:G	BIOSQTL	BIOS_eQTL_geneLevel	ENSG00000081177	G	1.86e-10	-6.37201	0	G	-	14	69696336	EXD2	0
14:69679627:A:G	BIOSQTL	BIOS_eQTL_geneLevel	ENSG00000081177	A	1.89e-10	-6.36986	0	A	-	14	69679627	EXD2	0
14:69664630:A:T	BIOSQTL	BIOS_eQTL_geneLevel	ENSG00000081177	T	1.95e-10	-6.36542	0	T	-	14	69664630	EXD2	0
14:69665135:C:T	BIOSQTL	BIOS_eQTL_geneLevel	ENSG00000081177	T	1.95e-10	-6.36542	0	T	-	14	69665135	EXD2	0
14:69665845:C:T	BIOSQTL	BIOS_eQTL_geneLevel	ENSG00000081177	T	2.1e-10	-6.35364	0	T	-	14	69665845	EXD2	0
14:69674352:A:G	BIOSQTL	BIOS_eQTL_geneLevel	ENSG00000081177	A	2.1e-10	-6.35364	0	A	-	14	69674352	EXD2	0
14:69499509:C:T	BIOSQTL	BIOS_eQTL_geneLevel	ENSG00000081177	C	2.19e-10	-6.34755	0	C	-	14	69499509	EXD2	0
14:69498110:C:T	BIOSQTL	BIOS_eQTL_geneLevel	ENSG00000081177	C	2.28e-10	-6.34114	0	C	-	14	69498110	EXD2	0
14:69667849:A:G	BIOSQTL	BIOS_eQTL_geneLevel	ENSG00000081177	A	2.31e-10	-6.33939	0	A	-	14	69667849	EXD2	0
14:69681960:A:G	BIOSQTL	BIOS_eQTL_geneLevel	ENSG00000081177	A	2.31e-10	-6.33939	0	A	-	14	69681960	EXD2	0
14:69684032:C:G	BIOSQTL	BIOS_eQTL_geneLevel	ENSG00000081177	C	2.31e-10	-6.33939	0	C	-	14	69684032	EXD2	0
14:69696172:C:T	BIOSQTL	BIOS_eQTL_geneLevel	ENSG00000081177	C	2.31e-10	-6.33939	0	C	-	14	69696172	EXD2	0
14:69697881:C:T	BIOSQTL	BIOS_eQTL_geneLevel	ENSG00000081177	C	2.31e-10	-6.33939	0	C	-	14	69697881	EXD2	0
14:69517494:A:G	BIOSQTL	BIOS_eQTL_geneLevel	ENSG00000081177	A	2.36e-10	-6.3357	0	A	-	14	69517494	EXD2	0
14:69501052:G:T	BIOSQTL	BIOS_eQTL_geneLevel	ENSG00000081177	T	2.58e-10	-6.32227	0	T	-	14	69501052	EXD2	0
4:103188709:C:T	eQTLGen	eQTLGen_cis_eQTLs	ENSG00000138821	T	2.91e-10	-6.3035	0	T	-	4	103188709	SLC39A8	1
4:103146888:A:C	eQTLGen	eQTLGen_cis_eQTLs	ENSG00000138821	C	3.42e-10	-6.2783	0	C	-	4	103146888	SLC39A8	0
14:69500643:C:T	PsychENCODE	PsychENCODE_eQTLs	ENSG00000139990	T	4.04e-10	-0.0848189	9.04e-08	T	-	14	69500643	DCAF5	0
14:69609852:A:C	BIOSQTL	BIOS_eQTL_geneLevel	ENSG00000081177	C	4.44e-10	-6.23772	0	C	-	14	69609852	EXD2	0
14:69516038:C:T	xQTLServer	xQTLServer_eQTLs	ENSG00000139990	C	5.91e-10	NA	0.035731	T	NA	14	69516038	DCAF5	0
14:69625523:C:T	BIOSQTL	BIOS_eQTL_geneLevel	ENSG00000081177	T	6.37e-10	-6.18097	0	T	-	14	69625523	EXD2	0
14:69533837:C:T	eQTLcatalogue	TwinsUK_ge_LCL	ENSG00000072110	T	6.37e-10	0.178425	3.19e-06	C	-	14	69533837	ACTN1	0
14:69525936:A:G	BIOSQTL	BIOS_eQTL_geneLevel	ENSG00000081177	G	6.73e-10	-6.17204	0	G	-	14	69525936	EXD2	0
14:69566093:A:G	BIOSQTL	BIOS_eQTL_geneLevel	ENSG00000081177	A	7.17e-10	-6.16225	0	A	-	14	69566093	EXD2	0
14:69656923:C:T	BIOSQTL	BIOS_eQTL_geneLevel	ENSG00000081177	C	7.32e-10	-6.15885	0	C	-	14	69656923	EXD2	0
14:69543184:C:T	BIOSQTL	BIOS_eQTL_geneLevel	ENSG00000081177	C	7.99e-10	-6.14517	6.21e-06	C	-	14	69543184	EXD2	0
14:69543224:A:G	BIOSQTL	BIOS_eQTL_geneLevel	ENSG00000081177	A	7.99e-10	-6.14517	6.21e-06	A	-	14	69543224	EXD2	0
14:69526307:C:T	BIOSQTL	BIOS_eQTL_geneLevel	ENSG00000081177	T	8.01e-10	-6.1446	6.21e-06	T	-	14	69526307	EXD2	0
14:69653833:C:T	BIOSQTL	BIOS_eQTL_geneLevel	ENSG00000081177	C	8.11e-10	-6.1427	6.21e-06	C	-	14	69653833	EXD2	0
14:69517494:A:G	eQTLcatalogue	TwinsUK_ge_LCL	ENSG00000072110	G	8.18e-10	0.185565	4.09e-06	A	-	14	69517494	ACTN1	0
14:69617972:A:G	BIOSQTL	BIOS_eQTL_geneLevel	ENSG00000081177	G	8.23e-10	-6.14029	6.2e-06	G	-	14	69617972	EXD2	1
14:69628206:A:G	BIOSQTL	BIOS_eQTL_geneLevel	ENSG00000081177	A	8.7e-10	-6.13152	6.2e-06	A	-	14	69628206	EXD2	0
14:69600271:C:G	BIOSQTL	BIOS_eQTL_geneLevel	ENSG00000081177	G	8.94e-10	-6.12707	6.19e-06	G	-	14	69600271	EXD2	0
14:69647774:A:G	BIOSQTL	BIOS_eQTL_geneLevel	ENSG00000081177	A	9.21e-10	-6.12251	6.19e-06	A	-	14	69647774	EXD2	1
14:69647801:C:T	BIOSQTL	BIOS_eQTL_geneLevel	ENSG00000081177	C	9.21e-10	-6.12251	6.19e-06	C	-	14	69647801	EXD2	0
14:69637252:A:G	BIOSQTL	BIOS_eQTL_geneLevel	ENSG00000081177	G	9.54e-10	-6.11692	6.18e-06	G	-	14	69637252	EXD2	0
14:69599570:C:T	BIOSQTL	BIOS_eQTL_geneLevel	ENSG00000081177	C	9.58e-10	-6.11617	6.18e-06	C	-	14	69599570	EXD2	0
14:69524809:A:G	BIOSQTL	BIOS_eQTL_geneLevel	ENSG00000081177	A	9.78e-10	-6.1128	6.18e-06	A	-	14	69524809	EXD2	0
14:69524883:C:T	BIOSQTL	BIOS_eQTL_geneLevel	ENSG00000081177	C	9.78e-10	-6.1128	6.18e-06	C	-	14	69524883	EXD2	0
14:69639286:C:G	BIOSQTL	BIOS_eQTL_geneLevel	ENSG00000081177	C	9.78e-10	-6.11286	6.18e-06	C	-	14	69639286	EXD2	0
14:69639433:C:T	BIOSQTL	BIOS_eQTL_geneLevel	ENSG00000081177	T	9.78e-10	-6.11286	6.18e-06	T	-	14	69639433	EXD2	0
14:69534982:A:T	BIOSQTL	BIOS_eQTL_geneLevel	ENSG00000081177	A	9.91e-10	-6.11073	6.18e-06	A	-	14	69534982	EXD2	0
14:69537209:A:G	BIOSQTL	BIOS_eQTL_geneLevel	ENSG00000081177	A	9.91e-10	-6.11073	6.18e-06	A	-	14	69537209	EXD2	0
14:69542742:G:T	BIOSQTL	BIOS_eQTL_geneLevel	ENSG00000081177	T	9.91e-10	-6.11073	6.18e-06	T	-	14	69542742	EXD2	0
14:69548885:G:T	BIOSQTL	BIOS_eQTL_geneLevel	ENSG00000081177	G	9.91e-10	-6.11073	6.18e-06	G	-	14	69548885	EXD2	0
14:69549964:C:T	BIOSQTL	BIOS_eQTL_geneLevel	ENSG00000081177	T	9.91e-10	-6.11073	6.18e-06	T	-	14	69549964	EXD2	0
7:114184098:A:G	GTEx/v8	Adipose_Subcutaneous	ENSG00000128573	A	1.02e-09	-0.239319	3.44e-08	A	-	7	114184098	FOXP2	0
14:69555866:C:G	BIOSQTL	BIOS_eQTL_geneLevel	ENSG00000081177	C	1.09e-09	-6.09614	6.16e-06	C	-	14	69555866	EXD2	0
14:69555941:C:T	BIOSQTL	BIOS_eQTL_geneLevel	ENSG00000081177	C	1.09e-09	-6.09614	6.16e-06	C	-	14	69555941	EXD2	1
14:69559518:G:T	BIOSQTL	BIOS_eQTL_geneLevel	ENSG00000081177	T	1.09e-09	-6.09614	6.16e-06	T	-	14	69559518	EXD2	0
14:69563295:A:G	BIOSQTL	BIOS_eQTL_geneLevel	ENSG00000081177	G	1.09e-09	-6.09614	6.16e-06	G	-	14	69563295	EXD2	0
14:69568742:A:G	BIOSQTL	BIOS_eQTL_geneLevel	ENSG00000081177	G	1.09e-09	-6.09614	6.16e-06	G	-	14	69568742	EXD2	0
14:69577996:C:T	BIOSQTL	BIOS_eQTL_geneLevel	ENSG00000081177	C	1.09e-09	-6.09614	6.16e-06	C	-	14	69577996	EXD2	0
14:69579619:C:T	BIOSQTL	BIOS_eQTL_geneLevel	ENSG00000081177	T	1.09e-09	-6.09614	6.16e-06	T	-	14	69579619	EXD2	0
14:69607003:C:G	BIOSQTL	BIOS_eQTL_geneLevel	ENSG00000081177	C	1.09e-09	-6.09597	6.16e-06	C	-	14	69607003	EXD2	0
14:69610478:A:G	BIOSQTL	BIOS_eQTL_geneLevel	ENSG00000081177	G	1.09e-09	-6.09597	6.16e-06	G	-	14	69610478	EXD2	0
14:69612105:A:G	BIOSQTL	BIOS_eQTL_geneLevel	ENSG00000081177	G	1.09e-09	-6.09597	6.16e-06	G	-	14	69612105	EXD2	0
14:69612951:C:T	BIOSQTL	BIOS_eQTL_geneLevel	ENSG00000081177	C	1.09e-09	-6.09597	6.16e-06	C	-	14	69612951	EXD2	0
14:69516038:C:T	BIOSQTL	BIOS_eQTL_geneLevel	ENSG00000081177	T	1.11e-09	-6.09278	6.16e-06	T	-	14	69516038	EXD2	0
14:69567852:A:C	BIOSQTL	BIOS_eQTL_geneLevel	ENSG00000081177	C	1.11e-09	-6.09208	6.16e-06	C	-	14	69567852	EXD2	0
7:114180062:A:G	GTEx/v8	Adipose_Subcutaneous	ENSG00000128573	G	1.13e-09	-0.238361	3.44e-08	G	-	7	114180062	FOXP2	0
14:69703158:A:G	BIOSQTL	BIOS_eQTL_geneLevel	ENSG00000081177	G	1.14e-09	-6.08898	6.16e-06	G	-	14	69703158	EXD2	1
14:69566311:A:T	BIOSQTL	BIOS_eQTL_geneLevel	ENSG00000081177	A	1.19e-09	-6.0819	6.15e-06	A	-	14	69566311	EXD2	0
14:69567277:A:C	BIOSQTL	BIOS_eQTL_geneLevel	ENSG00000081177	A	1.19e-09	-6.0819	6.15e-06	A	-	14	69567277	EXD2	0
14:69574999:A:G	BIOSQTL	BIOS_eQTL_geneLevel	ENSG00000081177	G	1.19e-09	-6.0819	6.15e-06	G	-	14	69574999	EXD2	0
14:69592781:C:T	BIOSQTL	BIOS_eQTL_geneLevel	ENSG00000081177	C	1.19e-09	-6.08138	6.15e-06	C	-	14	69592781	EXD2	1
14:69610725:C:T	BIOSQTL	BIOS_eQTL_geneLevel	ENSG00000081177	C	1.19e-09	-6.08138	6.15e-06	C	-	14	69610725	EXD2	0
14:69699559:C:T	BIOSQTL	BIOS_eQTL_geneLevel	ENSG00000081177	C	1.24e-09	-6.07473	6.15e-06	C	-	14	69699559	EXD2	0
14:69700574:C:T	BIOSQTL	BIOS_eQTL_geneLevel	ENSG00000081177	T	1.24e-09	-6.07473	6.15e-06	T	-	14	69700574	EXD2	0
14:69649801:C:G	BIOSQTL	BIOS_eQTL_geneLevel	ENSG00000081177	G	1.28e-09	-6.07032	6.14e-06	G	-	14	69649801	EXD2	0
14:69573095:A:T	BIOSQTL	BIOS_eQTL_geneLevel	ENSG00000081177	A	1.39e-09	-6.0568	6.13e-06	A	-	14	69573095	EXD2	0
14:69595427:A:G	BIOSQTL	BIOS_eQTL_geneLevel	ENSG00000081177	A	1.39e-09	-6.05628	6.13e-06	A	-	14	69595427	EXD2	0
7:114194615:G:T	GTEx/v8	Adipose_Subcutaneous	ENSG00000128573	G	1.52e-09	-0.236347	3.44e-08	G	-	7	114194615	FOXP2	0
7:114148331:A:C	GTEx/v8	Adipose_Subcutaneous	ENSG00000128573	A	1.68e-09	-0.235384	3.44e-08	A	-	7	114148331	FOXP2	0
14:69494761:C:T	eQTLcatalogue	TwinsUK_ge_LCL	ENSG00000072110	T	2.12e-09	0.17962	1.06e-05	C	-	14	69494761	ACTN1	0
14:69495265:C:T	eQTLcatalogue	TwinsUK_ge_LCL	ENSG00000072110	T	2.12e-09	0.17962	1.06e-05	C	-	14	69495265	ACTN1	0
14:69495375:C:T	eQTLcatalogue	TwinsUK_ge_LCL	ENSG00000072110	T	2.12e-09	0.17962	1.06e-05	C	-	14	69495375	ACTN1	0
14:69496497:A:G	eQTLcatalogue	TwinsUK_ge_LCL	ENSG00000072110	G	2.12e-09	0.17962	1.06e-05	A	-	14	69496497	ACTN1	0
14:69492790:A:C	eQTLcatalogue	TwinsUK_ge_LCL	ENSG00000072110	A	2.14e-09	0.17885	1.07e-05	C	-	14	69492790	ACTN1	0
14:69524809:A:G	eQTLcatalogue	TwinsUK_ge_LCL	ENSG00000072110	G	2.32e-09	0.180332	1.16e-05	A	-	14	69524809	ACTN1	0
14:69524883:C:T	eQTLcatalogue	TwinsUK_ge_LCL	ENSG00000072110	T	2.32e-09	0.180332	1.16e-05	C	-	14	69524883	ACTN1	0
14:69525936:A:G	eQTLcatalogue	TwinsUK_ge_LCL	ENSG00000072110	A	2.37e-09	0.179488	1.18e-05	G	-	14	69525936	ACTN1	0
14:69526307:C:T	eQTLcatalogue	TwinsUK_ge_LCL	ENSG00000072110	C	2.37e-09	0.179488	1.18e-05	T	-	14	69526307	ACTN1	0
7:114161816:T:TAAAG	GTEx/v8	Adipose_Subcutaneous	ENSG00000128573	TAAAG	2.37e-09	-0.2331	3.44e-08	TAAAG	-	7	114161816	FOXP2	0
14:69496425:C:T	eQTLcatalogue	TwinsUK_ge_LCL	ENSG00000072110	T	2.38e-09	0.178867	1.19e-05	C	-	14	69496425	ACTN1	0
14:69517406:A:C	eQTLGen	eQTLGen_cis_eQTLs	ENSG00000139990	C	2.46e-09	5.9642	2.6e-05	C	+	14	69517406	DCAF5	0
14:69500643:C:T	eQTLcatalogue	TwinsUK_ge_LCL	ENSG00000072110	C	2.52e-09	0.178808	1.26e-05	T	-	14	69500643	ACTN1	0
14:69502145:A:G	eQTLcatalogue	TwinsUK_ge_LCL	ENSG00000072110	G	2.52e-09	0.178808	1.26e-05	A	-	14	69502145	ACTN1	1
14:69505638:C:G	eQTLcatalogue	TwinsUK_ge_LCL	ENSG00000072110	C	2.52e-09	0.178808	1.26e-05	G	-	14	69505638	ACTN1	0
14:69517406:A:C	BIOSQTL	BIOS_eQTL_geneLevel	ENSG00000081177	C	2.7e-09	-5.94852	6.04e-06	C	-	14	69517406	EXD2	0
14:69498110:C:T	eQTLcatalogue	TwinsUK_ge_LCL	ENSG00000072110	T	2.72e-09	0.176345	1.36e-05	C	-	14	69498110	ACTN1	0
14:69509799:A:G	PsychENCODE	PsychENCODE_eQTLs	ENSG00000139990	G	2.77e-09	-0.0762732	5.57e-07	G	-	14	69509799	DCAF5	0
7:114148243:A:G	GTEx/v8	Adipose_Subcutaneous	ENSG00000128573	G	2.88e-09	-0.233246	3.44e-08	G	-	7	114148243	FOXP2	0
4:103198082:A:G	eQTLGen	eQTLGen_cis_eQTLs	ENSG00000138821	G	2.93e-09	-5.935	2.6e-05	G	-	4	103198082	SLC39A8	0
7:114109349:A:G	GTEx/v8	Adipose_Subcutaneous	ENSG00000128573	G	2.97e-09	-0.227227	3.44e-08	G	-	7	114109349	FOXP2	0
7:114142250:A:G	GTEx/v8	Adipose_Subcutaneous	ENSG00000128573	G	2.97e-09	-0.227227	3.44e-08	G	-	7	114142250	FOXP2	0
14:69517406:A:C	eQTLcatalogue	TwinsUK_ge_LCL	ENSG00000072110	A	3.38e-09	0.173199	1.69e-05	C	-	14	69517406	ACTN1	0
14:69509315:C:G	PsychENCODE	PsychENCODE_eQTLs	ENSG00000139990	G	3.68e-09	-0.0745364	7.26e-07	G	-	14	69509315	DCAF5	0
14:69625523:C:T	eQTLcatalogue	TwinsUK_ge_LCL	ENSG00000072110	C	3.72e-09	0.179074	1.86e-05	T	-	14	69625523	ACTN1	0
14:69628206:A:G	eQTLcatalogue	TwinsUK_ge_LCL	ENSG00000072110	G	3.72e-09	0.179074	1.86e-05	A	-	14	69628206	ACTN1	0
7:114119430:A:G	GTEx/v8	Adipose_Subcutaneous	ENSG00000128573	A	3.76e-09	-0.225495	3.44e-08	A	-	7	114119430	FOXP2	0
14:69617972:A:G	eQTLcatalogue	TwinsUK_ge_LCL	ENSG00000072110	A	3.79e-09	0.178209	1.9e-05	G	-	14	69617972	ACTN1	1
14:69497469:A:G	eQTLcatalogue	TwinsUK_ge_LCL	ENSG00000072110	G	3.88e-09	0.176853	1.94e-05	A	-	14	69497469	ACTN1	0
7:114162740:A:G	GTEx/v8	Adipose_Subcutaneous	ENSG00000128573	A	4.3e-09	-0.230924	3.44e-08	A	-	7	114162740	FOXP2	0
14:69699559:C:T	eQTLcatalogue	TwinsUK_ge_LCL	ENSG00000072110	T	4.38e-09	0.18123	2.19e-05	C	-	14	69699559	ACTN1	0
14:69700574:C:T	eQTLcatalogue	TwinsUK_ge_LCL	ENSG00000072110	C	4.38e-09	0.18123	2.19e-05	T	-	14	69700574	ACTN1	0
14:69703158:A:G	eQTLcatalogue	TwinsUK_ge_LCL	ENSG00000072110	A	4.38e-09	0.18123	2.19e-05	G	-	14	69703158	ACTN1	1
7:114138751:C:G	GTEx/v8	Adipose_Subcutaneous	ENSG00000128573	C	4.51e-09	-0.224672	3.44e-08	C	-	7	114138751	FOXP2	0
7:114143407:C:T	GTEx/v8	Adipose_Subcutaneous	ENSG00000128573	T	4.51e-09	-0.224672	3.44e-08	T	-	7	114143407	FOXP2	0
14:69499509:C:T	PsychENCODE	PsychENCODE_eQTLs	ENSG00000139990	C	4.53e-09	-0.0746045	8.84e-07	C	-	14	69499509	DCAF5	0
7:114160871:A:G	GTEx/v8	Adipose_Subcutaneous	ENSG00000128573	A	4.61e-09	-0.230256	3.44e-08	A	-	7	114160871	FOXP2	0
14:69637252:A:G	eQTLcatalogue	TwinsUK_ge_LCL	ENSG00000072110	A	4.76e-09	0.177121	2.38e-05	G	-	14	69637252	ACTN1	0
14:69639286:C:G	eQTLcatalogue	TwinsUK_ge_LCL	ENSG00000072110	G	4.76e-09	0.177121	2.38e-05	C	-	14	69639286	ACTN1	0
14:69639433:C:T	eQTLcatalogue	TwinsUK_ge_LCL	ENSG00000072110	C	4.76e-09	0.177121	2.38e-05	T	-	14	69639433	ACTN1	0
14:69534982:A:T	eQTLcatalogue	TwinsUK_ge_LCL	ENSG00000072110	T	4.78e-09	0.178995	2.39e-05	A	-	14	69534982	ACTN1	0
14:69537209:A:G	eQTLcatalogue	TwinsUK_ge_LCL	ENSG00000072110	G	4.78e-09	0.178995	2.39e-05	A	-	14	69537209	ACTN1	0
14:69542742:G:T	eQTLcatalogue	TwinsUK_ge_LCL	ENSG00000072110	G	4.78e-09	0.178995	2.39e-05	T	-	14	69542742	ACTN1	0
14:69543184:C:T	eQTLcatalogue	TwinsUK_ge_LCL	ENSG00000072110	T	4.78e-09	0.178995	2.39e-05	C	-	14	69543184	ACTN1	0
14:69543224:A:G	eQTLcatalogue	TwinsUK_ge_LCL	ENSG00000072110	G	4.78e-09	0.178995	2.39e-05	A	-	14	69543224	ACTN1	0
14:69548885:G:T	eQTLcatalogue	TwinsUK_ge_LCL	ENSG00000072110	T	4.78e-09	0.178995	2.39e-05	G	-	14	69548885	ACTN1	0
14:69549964:C:T	eQTLcatalogue	TwinsUK_ge_LCL	ENSG00000072110	C	4.78e-09	0.178995	2.39e-05	T	-	14	69549964	ACTN1	0
14:69555866:C:G	eQTLcatalogue	TwinsUK_ge_LCL	ENSG00000072110	G	4.78e-09	0.178995	2.39e-05	C	-	14	69555866	ACTN1	0
14:69555941:C:T	eQTLcatalogue	TwinsUK_ge_LCL	ENSG00000072110	T	4.78e-09	0.178995	2.39e-05	C	-	14	69555941	ACTN1	1
14:69566093:A:G	eQTLcatalogue	TwinsUK_ge_LCL	ENSG00000072110	G	4.78e-09	0.178995	2.39e-05	A	-	14	69566093	ACTN1	0
14:69566311:A:T	eQTLcatalogue	TwinsUK_ge_LCL	ENSG00000072110	T	4.78e-09	0.178995	2.39e-05	A	-	14	69566311	ACTN1	0
14:69567277:A:C	eQTLcatalogue	TwinsUK_ge_LCL	ENSG00000072110	C	4.78e-09	0.178995	2.39e-05	A	-	14	69567277	ACTN1	0
14:69567852:A:C	eQTLcatalogue	TwinsUK_ge_LCL	ENSG00000072110	A	4.78e-09	0.178995	2.39e-05	C	-	14	69567852	ACTN1	0
14:69573095:A:T	eQTLcatalogue	TwinsUK_ge_LCL	ENSG00000072110	T	4.78e-09	0.178995	2.39e-05	A	-	14	69573095	ACTN1	0
14:69592781:C:T	eQTLcatalogue	TwinsUK_ge_LCL	ENSG00000072110	T	4.78e-09	0.178995	2.39e-05	C	-	14	69592781	ACTN1	1
14:69607003:C:G	eQTLcatalogue	TwinsUK_ge_LCL	ENSG00000072110	G	4.78e-09	0.178995	2.39e-05	C	-	14	69607003	ACTN1	0
14:69609852:A:C	eQTLcatalogue	TwinsUK_ge_LCL	ENSG00000072110	A	4.78e-09	0.178995	2.39e-05	C	-	14	69609852	ACTN1	0
14:69610478:A:G	eQTLcatalogue	TwinsUK_ge_LCL	ENSG00000072110	A	4.78e-09	0.178995	2.39e-05	G	-	14	69610478	ACTN1	0
14:69595427:A:G	eQTLcatalogue	TwinsUK_ge_LCL	ENSG00000072110	G	4.79e-09	0.178807	2.39e-05	A	-	14	69595427	ACTN1	0
14:69559518:G:T	eQTLcatalogue	TwinsUK_ge_LCL	ENSG00000072110	G	4.88e-09	0.178124	2.44e-05	T	-	14	69559518	ACTN1	0
14:69563295:A:G	eQTLcatalogue	TwinsUK_ge_LCL	ENSG00000072110	A	4.88e-09	0.178124	2.44e-05	G	-	14	69563295	ACTN1	0
14:69568742:A:G	eQTLcatalogue	TwinsUK_ge_LCL	ENSG00000072110	A	4.88e-09	0.178124	2.44e-05	G	-	14	69568742	ACTN1	0
14:69577996:C:T	eQTLcatalogue	TwinsUK_ge_LCL	ENSG00000072110	T	4.88e-09	0.178124	2.44e-05	C	-	14	69577996	ACTN1	0
14:69579619:C:T	eQTLcatalogue	TwinsUK_ge_LCL	ENSG00000072110	C	4.88e-09	0.178124	2.44e-05	T	-	14	69579619	ACTN1	0
14:69599570:C:T	eQTLcatalogue	TwinsUK_ge_LCL	ENSG00000072110	T	4.88e-09	0.178124	2.44e-05	C	-	14	69599570	ACTN1	0
14:69610725:C:T	eQTLcatalogue	TwinsUK_ge_LCL	ENSG00000072110	T	4.88e-09	0.178124	2.44e-05	C	-	14	69610725	ACTN1	0
14:69612105:A:G	eQTLcatalogue	TwinsUK_ge_LCL	ENSG00000072110	A	4.88e-09	0.178124	2.44e-05	G	-	14	69612105	ACTN1	0
14:69612951:C:T	eQTLcatalogue	TwinsUK_ge_LCL	ENSG00000072110	T	4.88e-09	0.178124	2.44e-05	C	-	14	69612951	ACTN1	0
7:114137940:A:G	GTEx/v8	Adipose_Subcutaneous	ENSG00000128573	G	5.7e-09	-0.222955	3.44e-08	G	-	7	114137940	FOXP2	0
7:114124660:C:G	GTEx/v8	Adipose_Subcutaneous	ENSG00000128573	G	5.8e-09	-0.222563	3.44e-08	G	-	7	114124660	FOXP2	0
7:114145525:A:G	GTEx/v8	Adipose_Subcutaneous	ENSG00000128573	A	6.08e-09	-0.221315	3.44e-08	A	-	7	114145525	FOXP2	1
14:69647774:A:G	eQTLcatalogue	TwinsUK_ge_LCL	ENSG00000072110	G	6.1e-09	0.175351	3.05e-05	A	-	14	69647774	ACTN1	1
14:69647801:C:T	eQTLcatalogue	TwinsUK_ge_LCL	ENSG00000072110	T	6.1e-09	0.175351	3.05e-05	C	-	14	69647801	ACTN1	0
14:69649801:C:G	eQTLcatalogue	TwinsUK_ge_LCL	ENSG00000072110	C	6.1e-09	0.175351	3.05e-05	G	-	14	69649801	ACTN1	0
14:69653833:C:T	eQTLcatalogue	TwinsUK_ge_LCL	ENSG00000072110	T	6.1e-09	0.175351	3.05e-05	C	-	14	69653833	ACTN1	0
18:52821063:A:C	eQTLGen	eQTLGen_cis_eQTLs	ENSG00000196628	C	6.48e-09	-5.8038	4.52e-05	C	-	18	52821063	TCF4	0
7:114129137:A:G	GTEx/v8	Adipose_Subcutaneous	ENSG00000128573	A	6.7e-09	-0.222675	3.44e-08	A	-	7	114129137	FOXP2	1
14:69494990:A:G	eQTLcatalogue	TwinsUK_ge_LCL	ENSG00000072110	G	6.71e-09	0.17639	3.35e-05	A	-	14	69494990	ACTN1	0
18:52821124:A:G	eQTLGen	eQTLGen_cis_eQTLs	ENSG00000196628	G	7.48e-09	-5.7796	4.51e-05	G	-	18	52821124	TCF4	0
14:69656923:C:T	eQTLcatalogue	TwinsUK_ge_LCL	ENSG00000072110	T	7.7e-09	0.175139	3.85e-05	C	-	14	69656923	ACTN1	0
7:114116881:A:G	GTEx/v8	Adipose_Subcutaneous	ENSG00000128573	A	9.37e-09	-0.220373	3.44e-08	A	-	7	114116881	FOXP2	0
14:69525936:A:G	PsychENCODE	PsychENCODE_eQTLs	ENSG00000139990	G	1.12e-08	-0.0741701	2.07e-06	G	-	14	69525936	DCAF5	0
14:69574999:A:G	eQTLcatalogue	TwinsUK_ge_LCL	ENSG00000072110	A	1.15e-08	0.173199	5.77e-05	G	-	14	69574999	ACTN1	0
14:69505638:C:G	PsychENCODE	PsychENCODE_eQTLs	ENSG00000139990	G	1.76e-08	-0.0724997	3.16e-06	G	-	14	69505638	DCAF5	0
14:69508526:A:G	eQTLcatalogue	TwinsUK_ge_LCL	ENSG00000072110	A	1.77e-08	0.170455	8.87e-05	G	-	14	69508526	ACTN1	0
14:69509315:C:G	eQTLcatalogue	TwinsUK_ge_LCL	ENSG00000072110	C	1.77e-08	0.170455	8.87e-05	G	-	14	69509315	ACTN1	0
14:69509799:A:G	eQTLcatalogue	TwinsUK_ge_LCL	ENSG00000072110	A	1.77e-08	0.170455	8.87e-05	G	-	14	69509799	ACTN1	0
14:69516038:C:T	eQTLGen	eQTLGen_cis_eQTLs	ENSG00000139990	T	1.85e-08	5.6253	9.58e-05	T	+	14	69516038	DCAF5	0
14:69628206:A:G	PsychENCODE	PsychENCODE_eQTLs	ENSG00000139990	A	2.06e-08	-0.0788968	3.65e-06	A	-	14	69628206	DCAF5	0
14:69664630:A:T	eQTLcatalogue	TwinsUK_ge_LCL	ENSG00000072110	A	2.12e-08	0.169754	0.000106002	T	-	14	69664630	ACTN1	0
14:69665135:C:T	eQTLcatalogue	TwinsUK_ge_LCL	ENSG00000072110	C	2.12e-08	0.169754	0.000106002	T	-	14	69665135	ACTN1	0
14:69665845:C:T	eQTLcatalogue	TwinsUK_ge_LCL	ENSG00000072110	C	2.12e-08	0.169754	0.000106002	T	-	14	69665845	ACTN1	0
14:69667849:A:G	eQTLcatalogue	TwinsUK_ge_LCL	ENSG00000072110	G	2.12e-08	0.169754	0.000106002	A	-	14	69667849	ACTN1	0
14:69679627:A:G	eQTLcatalogue	TwinsUK_ge_LCL	ENSG00000072110	G	2.12e-08	0.169754	0.000106002	A	-	14	69679627	ACTN1	0
14:69684032:C:G	eQTLcatalogue	TwinsUK_ge_LCL	ENSG00000072110	G	2.12e-08	0.169754	0.000106002	C	-	14	69684032	ACTN1	0
14:69692299:A:G	eQTLcatalogue	TwinsUK_ge_LCL	ENSG00000072110	A	2.12e-08	0.169754	0.000106002	G	-	14	69692299	ACTN1	0
14:69693119:A:G	eQTLcatalogue	TwinsUK_ge_LCL	ENSG00000072110	G	2.12e-08	0.169754	0.000106002	A	-	14	69693119	ACTN1	0
14:69696172:C:T	eQTLcatalogue	TwinsUK_ge_LCL	ENSG00000072110	T	2.12e-08	0.169754	0.000106002	C	-	14	69696172	ACTN1	0
14:69696336:C:G	eQTLcatalogue	TwinsUK_ge_LCL	ENSG00000072110	C	2.12e-08	0.169754	0.000106002	G	-	14	69696336	ACTN1	0
14:69697881:C:T	eQTLcatalogue	TwinsUK_ge_LCL	ENSG00000072110	T	2.12e-08	0.169754	0.000106002	C	-	14	69697881	ACTN1	0
14:69674352:A:G	eQTLcatalogue	TwinsUK_ge_LCL	ENSG00000072110	G	2.13e-08	0.169022	0.00010669	A	-	14	69674352	ACTN1	0
7:114158954:A:G	GTEx/v8	Adipose_Subcutaneous	ENSG00000128573	A	2.57e-08	-0.232763	3.44e-08	A	-	7	114158954	FOXP2	0
14:69498110:C:T	PsychENCODE	PsychENCODE_eQTLs	ENSG00000139990	C	3.12e-08	-0.0724034	5.39e-06	C	-	14	69498110	DCAF5	0
14:69496497:A:G	PsychENCODE	PsychENCODE_eQTLs	ENSG00000139990	A	3.26e-08	-0.073033	5.62e-06	A	-	14	69496497	DCAF5	0
14:69516038:C:T	PsychENCODE	PsychENCODE_eQTLs	ENSG00000139990	T	3.87e-08	-0.0690079	6.59e-06	T	-	14	69516038	DCAF5	0
14:69494990:A:G	eQTLGen	eQTLGen_cis_eQTLs	ENSG00000139990	A	4.49e-08	5.4705	0.000177429	A	+	14	69494990	DCAF5	0
14:69494990:A:G	BIOSQTL	BIOS_eQTL_geneLevel	ENSG00000081177	A	5.11e-08	-5.44748	4.53e-05	A	-	14	69494990	EXD2	0
14:69516038:C:T	eQTLcatalogue	TwinsUK_ge_LCL	ENSG00000072110	C	6.13e-08	0.159255	0.000306745	T	-	14	69516038	ACTN1	0
4:103001649:G:T	eQTLGen	eQTLGen_cis_eQTLs	ENSG00000138821	T	6.44e-08	-5.4059	0.000277673	T	-	4	103001649	SLC39A8	0
7:114110568:C:T	GTEx/v8	Adipose_Subcutaneous	ENSG00000128573	T	6.61e-08	-0.224735	3.44e-08	T	-	7	114110568	FOXP2	0
7:114047542:C:G	GTEx/v8	Adipose_Subcutaneous	ENSG00000128573	C	6.64e-08	0.202725	3.44e-08	G	-	7	114047542	FOXP2	0
14:69543184:C:T	PsychENCODE	PsychENCODE_eQTLs	ENSG00000139990	C	6.67e-08	-0.0747797	1.09e-05	C	-	14	69543184	DCAF5	0
14:69492790:A:C	PsychENCODE	PsychENCODE_eQTLs	ENSG00000139990	C	7.89e-08	-0.0701705	1.28e-05	C	-	14	69492790	DCAF5	0
14:69517494:A:G	PsychENCODE	PsychENCODE_eQTLs	ENSG00000139990	A	9e-08	-0.0737819	1.45e-05	A	-	14	69517494	DCAF5	0
14:69607003:C:G	PsychENCODE	PsychENCODE_eQTLs	ENSG00000139990	C	1.03e-07	-0.0740857	1.64e-05	C	-	14	69607003	DCAF5	0
14:69592781:C:T	PsychENCODE	PsychENCODE_eQTLs	ENSG00000139990	C	1.19e-07	-0.0737418	1.88e-05	C	-	14	69592781	DCAF5	1
14:69534982:A:T	PsychENCODE	PsychENCODE_eQTLs	ENSG00000139990	A	1.2e-07	-0.073742	1.89e-05	A	-	14	69534982	DCAF5	0
14:69681960:A:G	eQTLcatalogue	TwinsUK_ge_LCL	ENSG00000072110	G	1.23e-07	0.159418	0.000612525	A	-	14	69681960	ACTN1	0
14:69501052:G:T	eQTLGen	eQTLGen_cis_eQTLs	ENSG00000072110	T	1.24e-07	5.2873	0.000420036	T	+	14	69501052	ACTN1	0
14:69548885:G:T	PsychENCODE	PsychENCODE_eQTLs	ENSG00000139990	G	1.35e-07	-0.0733971	2.11e-05	G	-	14	69548885	DCAF5	0
14:69573095:A:T	PsychENCODE	PsychENCODE_eQTLs	ENSG00000139990	A	1.4e-07	-0.0732887	2.18e-05	A	-	14	69573095	DCAF5	0
14:69567277:A:C	PsychENCODE	PsychENCODE_eQTLs	ENSG00000139990	A	1.4e-07	-0.0732904	2.18e-05	A	-	14	69567277	DCAF5	0
14:69566311:A:T	PsychENCODE	PsychENCODE_eQTLs	ENSG00000139990	A	1.4e-07	-0.0732888	2.18e-05	A	-	14	69566311	DCAF5	0
14:69625523:C:T	PsychENCODE	PsychENCODE_eQTLs	ENSG00000139990	T	1.53e-07	-0.0743755	2.37e-05	T	-	14	69625523	DCAF5	0
4:103198082:A:G	PsychENCODE	PsychENCODE_eQTLs	ENSG00000138821	G	1.64e-07	-0.147627	2.53e-05	G	-	4	103198082	SLC39A8	0
14:69499509:C:T	eQTLGen	eQTLGen_cis_eQTLs	ENSG00000072110	C	1.69e-07	5.2311	0.000562746	C	+	14	69499509	ACTN1	0
14:69509799:A:G	eQTLcatalogue	Kasela_2017_T-cell_CD4	ENSG00000139990	A	1.8e-07	0.0583555	0.0009021	G	-	14	69509799	DCAF5	0
14:69526307:C:T	eQTLcatalogue	Kasela_2017_T-cell_CD4	ENSG00000139990	C	1.81e-07	0.0583294	0.000903345	T	-	14	69526307	DCAF5	0
14:69520360:T:TC	eQTLcatalogue	Kasela_2017_T-cell_CD4	ENSG00000139990	TC	1.83e-07	0.0583498	0.000915685	T	-	14	69520360	DCAF5	0
14:69508526:A:G	eQTLcatalogue	Kasela_2017_T-cell_CD4	ENSG00000139990	A	1.83e-07	0.0583356	0.00091603	G	-	14	69508526	DCAF5	0
14:69509315:C:G	eQTLcatalogue	Kasela_2017_T-cell_CD4	ENSG00000139990	C	1.85e-07	0.0583111	0.00092464	G	-	14	69509315	DCAF5	0
7:114083550:C:G	GTEx/v8	Adipose_Subcutaneous	ENSG00000128573	G	2.12e-07	-0.197452	3.44e-08	G	-	7	114083550	FOXP2	0
14:69637252:A:G	PsychENCODE	PsychENCODE_eQTLs	ENSG00000139990	G	2.13e-07	-0.0727354	3.21e-05	G	-	14	69637252	DCAF5	0
14:69494761:C:T	eQTLGen	eQTLGen_cis_eQTLs	ENSG00000139990	C	2.34e-07	5.1701	0.000772249	C	+	14	69494761	DCAF5	0
14:69563295:A:G	PsychENCODE	PsychENCODE_eQTLs	ENSG00000139990	G	2.39e-07	-0.069331	3.57e-05	G	-	14	69563295	DCAF5	0
14:69612951:C:T	PsychENCODE	PsychENCODE_eQTLs	ENSG00000139990	C	2.43e-07	-0.0692638	3.64e-05	C	-	14	69612951	DCAF5	0
14:69595427:A:G	PsychENCODE	PsychENCODE_eQTLs	ENSG00000139990	A	2.46e-07	-0.06928	3.68e-05	A	-	14	69595427	DCAF5	0
14:69612105:A:G	PsychENCODE	PsychENCODE_eQTLs	ENSG00000139990	G	2.48e-07	-0.0692132	3.7e-05	G	-	14	69612105	DCAF5	0
14:69568742:A:G	PsychENCODE	PsychENCODE_eQTLs	ENSG00000139990	G	2.59e-07	-0.0691306	3.86e-05	G	-	14	69568742	DCAF5	0
14:69496425:C:T	PsychENCODE	PsychENCODE_eQTLs	ENSG00000139990	C	2.83e-07	-0.0682094	4.18e-05	C	-	14	69496425	DCAF5	0
14:69647801:C:T	PsychENCODE	PsychENCODE_eQTLs	ENSG00000139990	C	2.87e-07	-0.0718106	4.24e-05	C	-	14	69647801	DCAF5	0
14:69497469:A:G	PsychENCODE	PsychENCODE_eQTLs	ENSG00000139990	A	2.96e-07	-0.068023	4.36e-05	A	-	14	69497469	DCAF5	0
14:69647774:A:G	PsychENCODE	PsychENCODE_eQTLs	ENSG00000139990	A	3.16e-07	-0.071553	4.63e-05	A	-	14	69647774	DCAF5	1
14:69516038:C:T	eQTLcatalogue	Kasela_2017_T-cell_CD4	ENSG00000139990	C	3.37e-07	0.0569253	0.00168516	T	-	14	69516038	DCAF5	0
14:69495375:C:T	PsychENCODE	PsychENCODE_eQTLs	ENSG00000139990	C	3.4e-07	-0.0678839	4.95e-05	C	-	14	69495375	DCAF5	0
14:69495265:C:T	PsychENCODE	PsychENCODE_eQTLs	ENSG00000139990	C	3.42e-07	-0.0678688	4.98e-05	C	-	14	69495265	DCAF5	0
14:69515858:T:TC	eQTLcatalogue	Kasela_2017_T-cell_CD4	ENSG00000139990	TC	3.42e-07	0.0568949	0.00170893	T	-	14	69515858	DCAF5	0
14:69649801:C:G	PsychENCODE	PsychENCODE_eQTLs	ENSG00000139990	G	3.43e-07	-0.0713104	4.99e-05	G	-	14	69649801	DCAF5	0
14:69507860:C:CT	eQTLcatalogue	Kasela_2017_T-cell_CD4	ENSG00000139990	CT	3.48e-07	0.0576513	0.0017413	C	-	14	69507860	DCAF5	0
14:69639286:C:G	PsychENCODE	PsychENCODE_eQTLs	ENSG00000139990	C	3.65e-07	-0.068168	5.29e-05	C	-	14	69639286	DCAF5	0
14:69653833:C:T	PsychENCODE	PsychENCODE_eQTLs	ENSG00000139990	C	3.87e-07	-0.0710198	5.59e-05	C	-	14	69653833	DCAF5	0
14:69656923:C:T	PsychENCODE	PsychENCODE_eQTLs	ENSG00000139990	C	4.14e-07	-0.07086	5.94e-05	C	-	14	69656923	DCAF5	0
7:114086097:G:GA	GTEx/v8	Adipose_Subcutaneous	ENSG00000128573	GA	4.44e-07	-0.192194	3.44e-08	GA	-	7	114086097	FOXP2	0
14:69525936:A:G	eQTLcatalogue	Kasela_2017_T-cell_CD4	ENSG00000139990	A	4.53e-07	0.0563414	0.00226462	G	-	14	69525936	DCAF5	0
14:69505638:C:G	eQTLcatalogue	Kasela_2017_T-cell_CD4	ENSG00000139990	C	4.57e-07	0.0563343	0.00228504	G	-	14	69505638	DCAF5	0
14:69515859:C:T	eQTLcatalogue	Kasela_2017_T-cell_CD4	ENSG00000139990	C	4.58e-07	0.0565089	0.00228773	T	-	14	69515859	DCAF5	0
4:103146888:A:C	PsychENCODE	PsychENCODE_eQTLs	ENSG00000138821	C	4.85e-07	-0.145208	6.88e-05	C	-	4	103146888	SLC39A8	0
7:114180062:A:G	GTEx/v7	Adipose_Subcutaneous	ENSG00000128573	G	4.86e-07	-0.254528	0.00113981	G	-	7	114180062	FOXP2	0
14:69533837:C:T	eQTLcatalogue	Kasela_2017_T-cell_CD4	ENSG00000139990	T	4.95e-07	0.0564853	0.00247581	C	-	14	69533837	DCAF5	0
14:69516145:T:TACA	eQTLcatalogue	Kasela_2017_T-cell_CD4	ENSG00000139990	T	4.99e-07	0.0563254	0.00249527	TACA	-	14	69516145	DCAF5	0
4:103146890:A:T	PsychENCODE	PsychENCODE_eQTLs	ENSG00000138821	T	5.01e-07	-0.144909	7.09e-05	T	-	4	103146890	SLC39A8	0
7:114091844:A:C	GTEx/v8	Adipose_Subcutaneous	ENSG00000128573	A	5.13e-07	-0.189921	3.44e-08	A	-	7	114091844	FOXP2	0
14:69681960:A:G	eQTLcatalogue	TwinsUK_ge_fat	ENSG00000081177	G	5.65e-07	-0.0553086	0.00282448	A	+	14	69681960	EXD2	0
7:114184098:A:G	GTEx/v7	Adipose_Subcutaneous	ENSG00000128573	A	5.8e-07	-0.253509	0.00113981	A	-	7	114184098	FOXP2	0
14:69533837:C:T	BIOSQTL	BIOS_eQTL_geneLevel	ENSG00000081177	C	6.19e-07	-4.98511	0.000520142	C	-	14	69533837	EXD2	0
14:69674352:A:G	PsychENCODE	PsychENCODE_eQTLs	ENSG00000139990	A	6.43e-07	-0.0687358	8.93e-05	A	-	14	69674352	DCAF5	0
14:69562267:T:TAC	GTEx/v8	Heart_Atrial_Appendage	ENSG00000100626	TAC	6.52e-07	0.231514	4.42e-06	TAC	+	14	69562267	GALNT16	0
7:114043159:A:G	GTEx/v8	Adipose_Subcutaneous	ENSG00000128573	G	6.76e-07	0.190764	3.44e-08	A	-	7	114043159	FOXP2	0
7:114059156:C:T	GTEx/v8	Adipose_Subcutaneous	ENSG00000128573	T	6.76e-07	0.190764	3.44e-08	C	-	7	114059156	FOXP2	0
7:114148331:A:C	GTEx/v7	Adipose_Subcutaneous	ENSG00000128573	A	7.16e-07	-0.250172	0.00113981	A	-	7	114148331	FOXP2	0
14:69517406:A:C	eQTLcatalogue	Kasela_2017_T-cell_CD4	ENSG00000139990	A	8.42e-07	0.0548788	0.00421107	C	-	14	69517406	DCAF5	0
14:69494990:A:G	eQTLcatalogue	Kasela_2017_T-cell_CD4	ENSG00000139990	G	8.47e-07	0.0560765	0.00423389	A	-	14	69494990	DCAF5	0
14:69664630:A:T	PsychENCODE	PsychENCODE_eQTLs	ENSG00000139990	T	8.61e-07	-0.0680013	0.000116848	T	-	14	69664630	DCAF5	0
14:69665845:C:T	PsychENCODE	PsychENCODE_eQTLs	ENSG00000139990	T	8.73e-07	-0.0679652	0.000118325	T	-	14	69665845	DCAF5	0
14:69667849:A:G	PsychENCODE	PsychENCODE_eQTLs	ENSG00000139990	A	8.85e-07	-0.0679288	0.000119891	A	-	14	69667849	DCAF5	0
14:69543184:C:T	eQTLcatalogue	Kasela_2017_T-cell_CD4	ENSG00000139990	T	9.05e-07	0.0556415	0.00452332	C	-	14	69543184	DCAF5	0
14:69696172:C:T	PsychENCODE	PsychENCODE_eQTLs	ENSG00000139990	C	9.24e-07	-0.067741	0.000124761	C	-	14	69696172	DCAF5	0
14:69612384:A:AT	eQTLcatalogue	Kasela_2017_T-cell_CD4	ENSG00000139990	AT	1.01e-06	0.0553432	0.00506055	A	-	14	69612384	DCAF5	0
14:69599570:C:T	eQTLcatalogue	Kasela_2017_T-cell_CD4	ENSG00000139990	T	1.02e-06	0.0553238	0.0050845	C	-	14	69599570	DCAF5	0
14:69600271:C:G	eQTLcatalogue	Kasela_2017_T-cell_CD4	ENSG00000139990	C	1.02e-06	0.055325	0.00508485	G	-	14	69600271	DCAF5	0
14:69543224:A:G	eQTLcatalogue	Kasela_2017_T-cell_CD4	ENSG00000139990	G	1.03e-06	0.0553418	0.00514035	A	-	14	69543224	DCAF5	0
14:69494761:C:T	eQTLcatalogue	Kasela_2017_T-cell_CD4	ENSG00000139990	T	1.04e-06	0.0552394	0.00521075	C	-	14	69494761	DCAF5	0
14:69494883:A:G	eQTLcatalogue	Kasela_2017_T-cell_CD4	ENSG00000139990	A	1.06e-06	0.0552646	0.00527925	G	-	14	69494883	DCAF5	0
14:69495153:A:G	eQTLcatalogue	Kasela_2017_T-cell_CD4	ENSG00000139990	A	1.07e-06	0.0551753	0.0053296	G	-	14	69495153	DCAF5	0
14:69495265:C:T	eQTLcatalogue	Kasela_2017_T-cell_CD4	ENSG00000139990	T	1.08e-06	0.0551453	0.0053832	C	-	14	69495265	DCAF5	0
14:69495375:C:T	eQTLcatalogue	Kasela_2017_T-cell_CD4	ENSG00000139990	T	1.08e-06	0.0551271	0.00540545	C	-	14	69495375	DCAF5	0
7:114076394:C:G	GTEx/v8	Adipose_Subcutaneous	ENSG00000128573	G	1.09e-06	-0.186346	3.44e-08	G	-	7	114076394	FOXP2	0
14:69492790:A:C	eQTLcatalogue	Kasela_2017_T-cell_CD4	ENSG00000139990	A	1.1e-06	0.0552806	0.00549495	C	-	14	69492790	DCAF5	0
14:69496425:C:T	eQTLcatalogue	Kasela_2017_T-cell_CD4	ENSG00000139990	T	1.11e-06	0.0550544	0.00552745	C	-	14	69496425	DCAF5	0
14:69496497:A:G	eQTLcatalogue	Kasela_2017_T-cell_CD4	ENSG00000139990	G	1.11e-06	0.0550427	0.0055479	A	-	14	69496497	DCAF5	0
14:69499509:C:T	eQTLcatalogue	TwinsUK_ge_LCL	ENSG00000072110	T	1.12e-06	0.139862	0.0056044	C	-	14	69499509	ACTN1	0
14:69501052:G:T	eQTLcatalogue	TwinsUK_ge_LCL	ENSG00000072110	G	1.12e-06	0.139862	0.0056044	T	-	14	69501052	ACTN1	0
7:114046369:C:G	GTEx/v8	Adipose_Subcutaneous	ENSG00000128573	G	1.13e-06	0.186483	3.44e-08	C	-	7	114046369	FOXP2	0
7:114056055:C:G	GTEx/v8	Adipose_Subcutaneous	ENSG00000128573	C	1.13e-06	0.186483	3.44e-08	G	-	7	114056055	FOXP2	1
7:114056495:A:AAATTTCAT	GTEx/v8	Adipose_Subcutaneous	ENSG00000128573	AAATTTCAT	1.13e-06	0.186483	3.44e-08	A	-	7	114056495	FOXP2	1
7:114069536:C:G	GTEx/v8	Adipose_Subcutaneous	ENSG00000128573	G	1.13e-06	-0.186483	3.44e-08	G	-	7	114069536	FOXP2	1
14:69497469:A:G	eQTLcatalogue	Kasela_2017_T-cell_CD4	ENSG00000139990	G	1.14e-06	0.0549499	0.005703	A	-	14	69497469	DCAF5	0
14:69498110:C:T	eQTLcatalogue	Kasela_2017_T-cell_CD4	ENSG00000139990	T	1.17e-06	0.0548803	0.0058462	C	-	14	69498110	DCAF5	0
14:69696336:C:G	PsychENCODE	PsychENCODE_eQTLs	ENSG00000139990	G	1.24e-06	-0.066855	0.000163221	G	-	14	69696336	DCAF5	0
14:69679627:A:G	PsychENCODE	PsychENCODE_eQTLs	ENSG00000139990	A	1.24e-06	-0.0669054	0.000163725	A	-	14	69679627	DCAF5	0
14:69693119:A:G	PsychENCODE	PsychENCODE_eQTLs	ENSG00000139990	A	1.24e-06	-0.0668759	0.000163814	A	-	14	69693119	DCAF5	0
14:69525254:C:CAT	eQTLcatalogue	Kasela_2017_T-cell_CD4	ENSG00000139990	C	1.25e-06	0.0549354	0.0062397	CAT	-	14	69525254	DCAF5	0
14:69692299:A:G	PsychENCODE	PsychENCODE_eQTLs	ENSG00000139990	G	1.25e-06	-0.0668785	0.000164363	G	-	14	69692299	DCAF5	0
14:69681960:A:G	PsychENCODE	PsychENCODE_eQTLs	ENSG00000139990	A	1.26e-06	-0.0668701	0.000165265	A	-	14	69681960	DCAF5	0
14:69684032:C:G	PsychENCODE	PsychENCODE_eQTLs	ENSG00000139990	C	1.27e-06	-0.0668414	0.000166774	C	-	14	69684032	DCAF5	0
14:69500643:C:T	eQTLcatalogue	Kasela_2017_T-cell_CD4	ENSG00000139990	C	1.29e-06	0.0545092	0.0064637	T	-	14	69500643	DCAF5	0
14:69502145:A:G	eQTLcatalogue	Kasela_2017_T-cell_CD4	ENSG00000139990	G	1.3e-06	0.0544723	0.006482	A	-	14	69502145	DCAF5	1
14:69524809:A:G	eQTLcatalogue	Kasela_2017_T-cell_CD4	ENSG00000139990	G	1.3e-06	0.0544855	0.00648595	A	-	14	69524809	DCAF5	0
14:69517494:A:G	eQTLcatalogue	Kasela_2017_T-cell_CD4	ENSG00000139990	G	1.3e-06	0.0544751	0.0064923	A	-	14	69517494	DCAF5	0
14:69524883:C:T	eQTLcatalogue	Kasela_2017_T-cell_CD4	ENSG00000139990	T	1.3e-06	0.0544766	0.00650055	C	-	14	69524883	DCAF5	0
14:69639286:C:G	eQTLcatalogue	Kasela_2017_T-cell_CD4	ENSG00000139990	G	1.31e-06	0.0561512	0.0065289	C	-	14	69639286	DCAF5	0
14:69656923:C:T	eQTLcatalogue	TwinsUK_ge_fat	ENSG00000081177	T	1.31e-06	-0.0544095	0.0065514	C	+	14	69656923	EXD2	0
14:69639433:C:T	eQTLcatalogue	Kasela_2017_T-cell_CD4	ENSG00000139990	C	1.31e-06	0.0561424	0.00655705	T	-	14	69639433	DCAF5	0
14:69700574:C:T	PsychENCODE	PsychENCODE_eQTLs	ENSG00000139990	T	1.31e-06	-0.0688398	0.000172164	T	-	14	69700574	DCAF5	0
7:114248851:A:G	GTEx/v8	Adipose_Subcutaneous	ENSG00000128573	G	1.34e-06	0.20534	3.44e-08	A	-	7	114248851	FOXP2	0
7:114259274:G:GA	GTEx/v8	Adipose_Subcutaneous	ENSG00000128573	G	1.34e-06	0.20534	3.44e-08	GA	-	7	114259274	FOXP2	0
14:69674352:A:G	GTEx/v8	Skin_Sun_Exposed_Lower_leg	ENSG00000081177	A	1.36e-06	-0.107112	0.00134139	A	-	14	69674352	EXD2	0
14:69524809:A:G	eQTLcatalogue	TwinsUK_ge_fat	ENSG00000081177	G	1.37e-06	-0.0538093	0.00687235	A	+	14	69524809	EXD2	0
14:69524883:C:T	eQTLcatalogue	TwinsUK_ge_fat	ENSG00000081177	T	1.37e-06	-0.0538093	0.00687235	C	+	14	69524883	EXD2	0
14:69517494:A:G	GTEx/v8	Skin_Sun_Exposed_Lower_leg	ENSG00000081177	A	1.42e-06	-0.107827	0.00134139	A	-	14	69517494	EXD2	0
14:69502145:A:G	GTEx/v8	Skin_Sun_Exposed_Lower_leg	ENSG00000081177	A	1.43e-06	-0.102504	0.00134139	A	-	14	69502145	EXD2	1
14:69697881:C:T	PsychENCODE	PsychENCODE_eQTLs	ENSG00000139990	C	1.43e-06	-0.0664684	0.000186026	C	-	14	69697881	DCAF5	0
7:114109349:A:G	GTEx/v7	Adipose_Subcutaneous	ENSG00000128573	G	1.45e-06	-0.23903	0.00113981	G	-	7	114109349	FOXP2	0
14:69664630:A:T	eQTLcatalogue	TwinsUK_ge_fat	ENSG00000081177	A	1.5e-06	-0.0537088	0.00749685	T	+	14	69664630	EXD2	0
14:69665135:C:T	eQTLcatalogue	TwinsUK_ge_fat	ENSG00000081177	C	1.5e-06	-0.0537088	0.00749685	T	+	14	69665135	EXD2	0
14:69665845:C:T	eQTLcatalogue	TwinsUK_ge_fat	ENSG00000081177	C	1.5e-06	-0.0537088	0.00749685	T	+	14	69665845	EXD2	0
14:69667849:A:G	eQTLcatalogue	TwinsUK_ge_fat	ENSG00000081177	G	1.5e-06	-0.0537088	0.00749685	A	+	14	69667849	EXD2	0
14:69679627:A:G	eQTLcatalogue	TwinsUK_ge_fat	ENSG00000081177	G	1.5e-06	-0.0537088	0.00749685	A	+	14	69679627	EXD2	0
14:69684032:C:G	eQTLcatalogue	TwinsUK_ge_fat	ENSG00000081177	G	1.5e-06	-0.0537088	0.00749685	C	+	14	69684032	EXD2	0
14:69692299:A:G	eQTLcatalogue	TwinsUK_ge_fat	ENSG00000081177	A	1.5e-06	-0.0537088	0.00749685	G	+	14	69692299	EXD2	0
14:69693119:A:G	eQTLcatalogue	TwinsUK_ge_fat	ENSG00000081177	G	1.5e-06	-0.0537088	0.00749685	A	+	14	69693119	EXD2	0
14:69696172:C:T	eQTLcatalogue	TwinsUK_ge_fat	ENSG00000081177	T	1.5e-06	-0.0537088	0.00749685	C	+	14	69696172	EXD2	0
14:69696336:C:G	eQTLcatalogue	TwinsUK_ge_fat	ENSG00000081177	C	1.5e-06	-0.0537088	0.00749685	G	+	14	69696336	EXD2	0
14:69697881:C:T	eQTLcatalogue	TwinsUK_ge_fat	ENSG00000081177	T	1.5e-06	-0.0537088	0.00749685	C	+	14	69697881	EXD2	0
7:114211912:A:G	GTEx/v8	Adipose_Subcutaneous	ENSG00000128573	A	1.55e-06	-0.200069	3.44e-08	A	-	7	114211912	FOXP2	0
7:114161816:T:TAAAG	GTEx/v7	Adipose_Subcutaneous	ENSG00000128573	TAAAG	1.65e-06	-0.241089	0.00113981	TAAAG	-	7	114161816	FOXP2	0
7:114142250:A:G	GTEx/v7	Adipose_Subcutaneous	ENSG00000128573	G	1.86e-06	-0.241499	0.00113981	G	-	7	114142250	FOXP2	0
14:69699559:C:T	eQTLcatalogue	TwinsUK_ge_fat	ENSG00000081177	T	1.87e-06	-0.0543849	0.009352	C	+	14	69699559	EXD2	0
14:69700574:C:T	eQTLcatalogue	TwinsUK_ge_fat	ENSG00000081177	C	1.87e-06	-0.0543849	0.009352	T	+	14	69700574	EXD2	0
14:69703158:A:G	eQTLcatalogue	TwinsUK_ge_fat	ENSG00000081177	A	1.87e-06	-0.0543849	0.009352	G	+	14	69703158	EXD2	1
7:114138751:C:G	GTEx/v7	Adipose_Subcutaneous	ENSG00000128573	C	1.93e-06	-0.236449	0.00113981	C	-	7	114138751	FOXP2	0
7:114071035:C:T	GTEx/v8	Pituitary	ENSG00000128573	T	1.98e-06	-0.266094	3.01e-14	T	-	7	114071035	FOXP2	1
14:69524809:A:G	GTEx/v8	Skin_Sun_Exposed_Lower_leg	ENSG00000081177	A	2.04e-06	-0.107208	0.00134139	A	-	14	69524809	EXD2	0
7:114129137:A:G	GTEx/v7	Adipose_Subcutaneous	ENSG00000128573	A	2.07e-06	-0.236519	0.00113981	A	-	7	114129137	FOXP2	1
7:114083550:C:G	GTEx/v7	Adipose_Subcutaneous	ENSG00000128573	G	2.13e-06	-0.237783	0.00113981	G	-	7	114083550	FOXP2	0
14:69625523:C:T	eQTLcatalogue	TwinsUK_ge_fat	ENSG00000081177	C	2.13e-06	-0.0532206	0.0106612	T	+	14	69625523	EXD2	0
14:69628206:A:G	eQTLcatalogue	TwinsUK_ge_fat	ENSG00000081177	G	2.13e-06	-0.0532206	0.0106612	A	+	14	69628206	EXD2	0
7:114287116:A:T	GTEx/v8	Adipose_Subcutaneous	ENSG00000128573	A	2.16e-06	0.200423	3.44e-08	T	-	7	114287116	FOXP2	0
14:69699559:C:T	PsychENCODE	PsychENCODE_eQTLs	ENSG00000139990	C	2.19e-06	-0.0673151	0.000275173	C	-	14	69699559	DCAF5	0
14:69625523:C:T	eQTLcatalogue	Kasela_2017_T-cell_CD4	ENSG00000139990	C	2.21e-06	0.0542213	0.0110277	T	-	14	69625523	DCAF5	0
14:69689419:C:CT	GTEx/v8	Skin_Sun_Exposed_Lower_leg	ENSG00000081177	CT	2.21e-06	-0.106111	0.00134139	CT	-	14	69689419	EXD2	0
14:69628206:A:G	eQTLcatalogue	Kasela_2017_T-cell_CD4	ENSG00000139990	G	2.24e-06	0.0542619	0.0111994	A	-	14	69628206	DCAF5	0
14:69665135:C:T	GTEx/v8	Skin_Sun_Exposed_Lower_leg	ENSG00000081177	T	2.24e-06	-0.105558	0.00134139	T	-	14	69665135	EXD2	0
14:69665845:C:T	GTEx/v8	Skin_Sun_Exposed_Lower_leg	ENSG00000081177	T	2.24e-06	-0.105558	0.00134139	T	-	14	69665845	EXD2	0
14:69667849:A:G	GTEx/v8	Skin_Sun_Exposed_Lower_leg	ENSG00000081177	A	2.24e-06	-0.105558	0.00134139	A	-	14	69667849	EXD2	0
14:69665135:C:T	eQTLcatalogue	Kasela_2017_T-cell_CD4	ENSG00000139990	C	2.3e-06	0.054619	0.0114773	T	-	14	69665135	DCAF5	0
14:69665845:C:T	eQTLcatalogue	Kasela_2017_T-cell_CD4	ENSG00000139990	C	2.36e-06	0.0545787	0.011789	T	-	14	69665845	DCAF5	0
14:69517494:A:G	eQTLcatalogue	TwinsUK_ge_fat	ENSG00000081177	G	2.37e-06	-0.0527455	0.0118696	A	+	14	69517494	EXD2	0
14:69696172:C:T	GTEx/v8	Skin_Sun_Exposed_Lower_leg	ENSG00000081177	C	2.41e-06	-0.10569	0.00134139	C	-	14	69696172	EXD2	0
14:69637252:A:G	eQTLcatalogue	Kasela_2017_T-cell_CD4	ENSG00000139990	A	2.43e-06	0.054313	0.0121374	G	-	14	69637252	DCAF5	0
14:69525936:A:G	eQTLcatalogue	TwinsUK_ge_fat	ENSG00000081177	A	2.46e-06	-0.0523092	0.0122756	G	+	14	69525936	EXD2	0
14:69526307:C:T	eQTLcatalogue	TwinsUK_ge_fat	ENSG00000081177	C	2.46e-06	-0.0523092	0.0122756	T	+	14	69526307	EXD2	0
7:114148243:A:G	GTEx/v7	Adipose_Subcutaneous	ENSG00000128573	G	2.46e-06	-0.241196	0.00113981	G	-	7	114148243	FOXP2	0
14:69664630:A:T	eQTLcatalogue	Kasela_2017_T-cell_CD4	ENSG00000139990	A	2.5e-06	0.0543969	0.012519	T	-	14	69664630	DCAF5	0
14:69667849:A:G	eQTLcatalogue	Kasela_2017_T-cell_CD4	ENSG00000139990	G	2.51e-06	0.054478	0.0125535	A	-	14	69667849	DCAF5	0
7:114047542:C:G	GTEx/v7	Adipose_Subcutaneous	ENSG00000128573	C	2.62e-06	0.230691	0.00113981	G	-	7	114047542	FOXP2	0
7:114194615:G:T	GTEx/v7	Adipose_Subcutaneous	ENSG00000128573	G	2.64e-06	-0.238708	0.00113981	G	-	7	114194615	FOXP2	0
14:69674352:A:G	eQTLcatalogue	TwinsUK_ge_fat	ENSG00000081177	G	2.67e-06	-0.0522141	0.0133437	A	+	14	69674352	EXD2	0
4:103146888:A:C	GTEx/v8	Artery_Aorta	ENSG00000109332	C	2.67e-06	-0.187204	0.00163825	C	-	4	103146888	UBE2D3	0
14:69577593:C:CAAAAAAAAAAAAAAA	eQTLcatalogue	Kasela_2017_T-cell_CD4	ENSG00000139990	CAAAAAAAAAAAAAAA	2.68e-06	0.0565381	0.0133983	C	-	14	69577593	DCAF5	0
14:69697881:C:T	eQTLcatalogue	Kasela_2017_T-cell_CD4	ENSG00000139990	T	2.76e-06	0.0540929	0.0138065	C	-	14	69697881	DCAF5	0
14:69647801:C:T	eQTLcatalogue	Kasela_2017_T-cell_CD4	ENSG00000139990	T	2.78e-06	0.0542387	0.0138974	C	-	14	69647801	DCAF5	0
14:69647774:A:G	eQTLcatalogue	Kasela_2017_T-cell_CD4	ENSG00000139990	G	2.78e-06	0.0542365	0.0138977	A	-	14	69647774	DCAF5	1
14:69637252:A:G	eQTLcatalogue	TwinsUK_ge_fat	ENSG00000081177	A	2.78e-06	-0.0523855	0.0139186	G	+	14	69637252	EXD2	0
14:69639286:C:G	eQTLcatalogue	TwinsUK_ge_fat	ENSG00000081177	G	2.78e-06	-0.0523855	0.0139186	C	+	14	69639286	EXD2	0
14:69639433:C:T	eQTLcatalogue	TwinsUK_ge_fat	ENSG00000081177	C	2.78e-06	-0.0523855	0.0139186	T	+	14	69639433	EXD2	0
14:69698537:C:CCT	eQTLcatalogue	Kasela_2017_T-cell_CD4	ENSG00000139990	CCT	2.8e-06	0.0540367	0.0139846	C	-	14	69698537	DCAF5	0
14:69649801:C:G	eQTLcatalogue	Kasela_2017_T-cell_CD4	ENSG00000139990	C	2.81e-06	0.0542335	0.0140697	G	-	14	69649801	DCAF5	0
14:69607003:C:G	eQTLcatalogue	Kasela_2017_T-cell_CD4	ENSG00000139990	G	2.83e-06	0.0534644	0.0141481	C	-	14	69607003	DCAF5	0
14:69612951:C:T	eQTLcatalogue	Kasela_2017_T-cell_CD4	ENSG00000139990	T	2.83e-06	0.053436	0.0141535	C	-	14	69612951	DCAF5	0
14:69612105:A:G	eQTLcatalogue	Kasela_2017_T-cell_CD4	ENSG00000139990	A	2.83e-06	0.0534224	0.0141676	G	-	14	69612105	DCAF5	0
14:69610725:C:T	eQTLcatalogue	Kasela_2017_T-cell_CD4	ENSG00000139990	T	2.83e-06	0.05344	0.014174	C	-	14	69610725	DCAF5	0
14:69577996:C:T	eQTLcatalogue	Kasela_2017_T-cell_CD4	ENSG00000139990	T	2.85e-06	0.0534036	0.0142345	C	-	14	69577996	DCAF5	0
14:69617972:A:G	eQTLcatalogue	Kasela_2017_T-cell_CD4	ENSG00000139990	A	2.85e-06	0.0534036	0.0142345	G	-	14	69617972	DCAF5	1
14:69537209:A:G	eQTLcatalogue	Kasela_2017_T-cell_CD4	ENSG00000139990	G	2.85e-06	0.0534029	0.0142404	A	-	14	69537209	DCAF5	0
14:69659767:T:TTC	eQTLcatalogue	Kasela_2017_T-cell_CD4	ENSG00000139990	T	2.85e-06	0.0559523	0.014253	TTC	-	14	69659767	DCAF5	0
14:69579619:C:T	eQTLcatalogue	Kasela_2017_T-cell_CD4	ENSG00000139990	C	2.86e-06	0.053405	0.014275	T	-	14	69579619	DCAF5	0
14:69595427:A:G	eQTLcatalogue	Kasela_2017_T-cell_CD4	ENSG00000139990	G	2.86e-06	0.0533993	0.0142921	A	-	14	69595427	DCAF5	0
14:69610478:A:G	eQTLcatalogue	Kasela_2017_T-cell_CD4	ENSG00000139990	A	2.86e-06	0.0534354	0.0143167	G	-	14	69610478	DCAF5	0
7:114148331:A:C	GTEx/v8	Pituitary	ENSG00000128573	A	2.87e-06	-0.261845	3.01e-14	A	-	7	114148331	FOXP2	0
7:114180062:A:G	GTEx/v8	Pituitary	ENSG00000128573	G	2.87e-06	-0.261845	3.01e-14	G	-	7	114180062	FOXP2	0
7:114184098:A:G	GTEx/v8	Pituitary	ENSG00000128573	A	2.87e-06	-0.261845	3.01e-14	A	-	7	114184098	FOXP2	0
7:114194615:G:T	GTEx/v8	Pituitary	ENSG00000128573	G	2.87e-06	-0.261845	3.01e-14	G	-	7	114194615	FOXP2	0
14:69609852:A:C	eQTLcatalogue	Kasela_2017_T-cell_CD4	ENSG00000139990	A	2.87e-06	0.0534174	0.0143671	C	-	14	69609852	DCAF5	0
14:69592781:C:T	eQTLcatalogue	Kasela_2017_T-cell_CD4	ENSG00000139990	T	2.88e-06	0.0534114	0.0143771	C	-	14	69592781	DCAF5	1
14:69542742:G:T	eQTLcatalogue	Kasela_2017_T-cell_CD4	ENSG00000139990	G	2.88e-06	0.0534141	0.0143817	T	-	14	69542742	DCAF5	0
14:69574999:A:G	eQTLcatalogue	Kasela_2017_T-cell_CD4	ENSG00000139990	A	2.88e-06	0.0534201	0.0144077	G	-	14	69574999	DCAF5	0
14:69549964:C:T	eQTLcatalogue	Kasela_2017_T-cell_CD4	ENSG00000139990	C	2.88e-06	0.0534608	0.0144125	T	-	14	69549964	DCAF5	0
14:69548885:G:T	eQTLcatalogue	Kasela_2017_T-cell_CD4	ENSG00000139990	T	2.89e-06	0.0534318	0.0144659	G	-	14	69548885	DCAF5	0
14:69589589:T:TA	eQTLcatalogue	Kasela_2017_T-cell_CD4	ENSG00000139990	T	2.9e-06	0.0533878	0.0144772	TA	-	14	69589589	DCAF5	0
14:69534982:A:T	eQTLcatalogue	Kasela_2017_T-cell_CD4	ENSG00000139990	T	2.9e-06	0.0533831	0.0144816	A	-	14	69534982	DCAF5	0
14:69573095:A:T	eQTLcatalogue	Kasela_2017_T-cell_CD4	ENSG00000139990	T	2.9e-06	0.0534248	0.0145095	A	-	14	69573095	DCAF5	0
14:69653833:C:T	eQTLcatalogue	Kasela_2017_T-cell_CD4	ENSG00000139990	T	2.9e-06	0.0542036	0.014513	C	-	14	69653833	DCAF5	0
14:69567852:A:C	eQTLcatalogue	Kasela_2017_T-cell_CD4	ENSG00000139990	A	2.91e-06	0.0534492	0.0145402	C	-	14	69567852	DCAF5	0
14:69559518:G:T	eQTLcatalogue	Kasela_2017_T-cell_CD4	ENSG00000139990	G	2.91e-06	0.053446	0.0145629	T	-	14	69559518	DCAF5	0
14:69555866:C:G	eQTLcatalogue	Kasela_2017_T-cell_CD4	ENSG00000139990	G	2.91e-06	0.053447	0.0145634	C	-	14	69555866	DCAF5	0
14:69562267:T:TAC	eQTLcatalogue	Kasela_2017_T-cell_CD4	ENSG00000139990	T	2.91e-06	0.0540345	0.0145692	TAC	-	14	69562267	DCAF5	0
14:69566311:A:T	eQTLcatalogue	Kasela_2017_T-cell_CD4	ENSG00000139990	T	2.92e-06	0.0534454	0.0145887	A	-	14	69566311	DCAF5	0
14:69555941:C:T	eQTLcatalogue	Kasela_2017_T-cell_CD4	ENSG00000139990	T	2.92e-06	0.0534434	0.0145939	C	-	14	69555941	DCAF5	1
14:69566093:A:G	eQTLcatalogue	Kasela_2017_T-cell_CD4	ENSG00000139990	G	2.92e-06	0.0534439	0.0146017	A	-	14	69566093	DCAF5	0
14:69674352:A:G	eQTLcatalogue	Kasela_2017_T-cell_CD4	ENSG00000139990	G	2.93e-06	0.0541709	0.0146538	A	-	14	69674352	DCAF5	0
14:69679627:A:G	GTEx/v8	Skin_Sun_Exposed_Lower_leg	ENSG00000081177	A	2.94e-06	-0.10439	0.00134139	A	-	14	69679627	EXD2	0
14:69681960:A:G	GTEx/v8	Skin_Sun_Exposed_Lower_leg	ENSG00000081177	A	2.94e-06	-0.10439	0.00134139	A	-	14	69681960	EXD2	0
14:69684032:C:G	GTEx/v8	Skin_Sun_Exposed_Lower_leg	ENSG00000081177	C	2.94e-06	-0.10439	0.00134139	C	-	14	69684032	EXD2	0
14:69534982:A:T	eQTLcatalogue	TwinsUK_ge_fat	ENSG00000081177	T	2.95e-06	-0.0528093	0.014725	A	+	14	69534982	EXD2	0
14:69537209:A:G	eQTLcatalogue	TwinsUK_ge_fat	ENSG00000081177	G	2.95e-06	-0.0528093	0.014725	A	+	14	69537209	EXD2	0
14:69542742:G:T	eQTLcatalogue	TwinsUK_ge_fat	ENSG00000081177	G	2.95e-06	-0.0528093	0.014725	T	+	14	69542742	EXD2	0
14:69543184:C:T	eQTLcatalogue	TwinsUK_ge_fat	ENSG00000081177	T	2.95e-06	-0.0528093	0.014725	C	+	14	69543184	EXD2	0
14:69543224:A:G	eQTLcatalogue	TwinsUK_ge_fat	ENSG00000081177	G	2.95e-06	-0.0528093	0.014725	A	+	14	69543224	EXD2	0
14:69548885:G:T	eQTLcatalogue	TwinsUK_ge_fat	ENSG00000081177	T	2.95e-06	-0.0528093	0.014725	G	+	14	69548885	EXD2	0
14:69549964:C:T	eQTLcatalogue	TwinsUK_ge_fat	ENSG00000081177	C	2.95e-06	-0.0528093	0.014725	T	+	14	69549964	EXD2	0
14:69555866:C:G	eQTLcatalogue	TwinsUK_ge_fat	ENSG00000081177	G	2.95e-06	-0.0528093	0.014725	C	+	14	69555866	EXD2	0
14:69555941:C:T	eQTLcatalogue	TwinsUK_ge_fat	ENSG00000081177	T	2.95e-06	-0.0528093	0.014725	C	+	14	69555941	EXD2	1
14:69566093:A:G	eQTLcatalogue	TwinsUK_ge_fat	ENSG00000081177	G	2.95e-06	-0.0528093	0.014725	A	+	14	69566093	EXD2	0
14:69566311:A:T	eQTLcatalogue	TwinsUK_ge_fat	ENSG00000081177	T	2.95e-06	-0.0528093	0.014725	A	+	14	69566311	EXD2	0
14:69567277:A:C	eQTLcatalogue	TwinsUK_ge_fat	ENSG00000081177	C	2.95e-06	-0.0528093	0.014725	A	+	14	69567277	EXD2	0
14:69567852:A:C	eQTLcatalogue	TwinsUK_ge_fat	ENSG00000081177	A	2.95e-06	-0.0528093	0.014725	C	+	14	69567852	EXD2	0
14:69573095:A:T	eQTLcatalogue	TwinsUK_ge_fat	ENSG00000081177	T	2.95e-06	-0.0528093	0.014725	A	+	14	69573095	EXD2	0
14:69592781:C:T	eQTLcatalogue	TwinsUK_ge_fat	ENSG00000081177	T	2.95e-06	-0.0528093	0.014725	C	+	14	69592781	EXD2	1
14:69607003:C:G	eQTLcatalogue	TwinsUK_ge_fat	ENSG00000081177	G	2.95e-06	-0.0528093	0.014725	C	+	14	69607003	EXD2	0
14:69609852:A:C	eQTLcatalogue	TwinsUK_ge_fat	ENSG00000081177	A	2.95e-06	-0.0528093	0.014725	C	+	14	69609852	EXD2	0
14:69610478:A:G	eQTLcatalogue	TwinsUK_ge_fat	ENSG00000081177	A	2.95e-06	-0.0528093	0.014725	G	+	14	69610478	EXD2	0
14:69656923:C:T	eQTLcatalogue	Kasela_2017_T-cell_CD4	ENSG00000139990	T	2.96e-06	0.0541808	0.0147972	C	-	14	69656923	DCAF5	0
7:114224163:A:G	GTEx/v8	Adipose_Subcutaneous	ENSG00000128573	G	2.98e-06	-0.195336	3.44e-08	G	-	7	114224163	FOXP2	0
14:69563295:A:G	eQTLcatalogue	Kasela_2017_T-cell_CD4	ENSG00000139990	A	3.01e-06	0.053389	0.0150415	G	-	14	69563295	DCAF5	0
14:69703158:A:G	GTEx/v8	Heart_Atrial_Appendage	ENSG00000100626	G	3.05e-06	0.211996	4.42e-06	G	+	14	69703158	GALNT16	1
4:103146890:A:T	GTEx/v8	Artery_Aorta	ENSG00000109332	T	3.05e-06	-0.186263	0.00163825	T	-	4	103146890	UBE2D3	0
7:114162740:A:G	GTEx/v7	Adipose_Subcutaneous	ENSG00000128573	A	3.08e-06	-0.236073	0.00113981	A	-	7	114162740	FOXP2	0
14:69679627:A:G	eQTLcatalogue	Kasela_2017_T-cell_CD4	ENSG00000139990	G	3.11e-06	0.0540249	0.0155561	A	-	14	69679627	DCAF5	0
14:69681960:A:G	eQTLcatalogue	Kasela_2017_T-cell_CD4	ENSG00000139990	G	3.19e-06	0.0539503	0.0159713	A	-	14	69681960	DCAF5	0
14:69692299:A:G	GTEx/v8	Skin_Sun_Exposed_Lower_leg	ENSG00000081177	G	3.21e-06	-0.103976	0.00134139	G	-	14	69692299	EXD2	0
14:69693119:A:G	GTEx/v8	Skin_Sun_Exposed_Lower_leg	ENSG00000081177	A	3.21e-06	-0.103976	0.00134139	A	-	14	69693119	EXD2	0
14:69696336:C:G	GTEx/v8	Skin_Sun_Exposed_Lower_leg	ENSG00000081177	G	3.21e-06	-0.103976	0.00134139	G	-	14	69696336	EXD2	0
14:69697881:C:T	GTEx/v8	Skin_Sun_Exposed_Lower_leg	ENSG00000081177	C	3.21e-06	-0.103976	0.00134139	C	-	14	69697881	EXD2	0
14:69698537:C:CCT	GTEx/v8	Skin_Sun_Exposed_Lower_leg	ENSG00000081177	C	3.21e-06	-0.103976	0.00134139	C	-	14	69698537	EXD2	0
14:69567277:A:C	eQTLcatalogue	Kasela_2017_T-cell_CD4	ENSG00000139990	C	3.24e-06	0.0531757	0.0162074	A	-	14	69567277	DCAF5	0
14:69684032:C:G	eQTLcatalogue	Kasela_2017_T-cell_CD4	ENSG00000139990	G	3.3e-06	0.0538515	0.0164785	C	-	14	69684032	DCAF5	0
7:114137940:A:G	GTEx/v7	Adipose_Subcutaneous	ENSG00000128573	G	3.3e-06	-0.235467	0.00113981	G	-	7	114137940	FOXP2	0
14:69568742:A:G	eQTLcatalogue	Kasela_2017_T-cell_CD4	ENSG00000139990	A	3.32e-06	0.0531217	0.0166091	G	-	14	69568742	DCAF5	0
14:69500643:C:T	GTEx/v8	Skin_Sun_Exposed_Lower_leg	ENSG00000081177	T	3.4e-06	-0.102483	0.00134139	T	-	14	69500643	EXD2	0
14:69647774:A:G	eQTLcatalogue	TwinsUK_ge_fat	ENSG00000081177	G	3.45e-06	-0.0519674	0.0172366	A	+	14	69647774	EXD2	1
14:69647801:C:T	eQTLcatalogue	TwinsUK_ge_fat	ENSG00000081177	T	3.45e-06	-0.0519674	0.0172366	C	+	14	69647801	EXD2	0
14:69649801:C:G	eQTLcatalogue	TwinsUK_ge_fat	ENSG00000081177	C	3.45e-06	-0.0519674	0.0172366	G	+	14	69649801	EXD2	0
14:69653833:C:T	eQTLcatalogue	TwinsUK_ge_fat	ENSG00000081177	T	3.45e-06	-0.0519674	0.0172366	C	+	14	69653833	EXD2	0
7:114119430:A:G	GTEx/v7	Adipose_Subcutaneous	ENSG00000128573	A	3.55e-06	-0.236391	0.00113981	A	-	7	114119430	FOXP2	0
14:69499509:C:T	eQTLcatalogue	TwinsUK_ge_fat	ENSG00000081177	T	3.61e-06	-0.0491331	0.0180347	C	+	14	69499509	EXD2	0
14:69501052:G:T	eQTLcatalogue	TwinsUK_ge_fat	ENSG00000081177	G	3.61e-06	-0.0491331	0.0180347	T	+	14	69501052	EXD2	0
7:114218582:C:T	GTEx/v8	Adipose_Subcutaneous	ENSG00000128573	T	3.61e-06	-0.19358	3.44e-08	T	-	7	114218582	FOXP2	0
7:114223723:A:C	GTEx/v8	Adipose_Subcutaneous	ENSG00000128573	A	3.61e-06	-0.19358	3.44e-08	A	-	7	114223723	FOXP2	0
4:103112470:A:G	eQTLGen	eQTLGen_cis_eQTLs	ENSG00000138821	G	3.65e-06	-4.6305	0.0105473	G	-	4	103112470	SLC39A8	0
14:69692299:A:G	eQTLcatalogue	Kasela_2017_T-cell_CD4	ENSG00000139990	A	3.74e-06	0.0533772	0.0187169	G	-	14	69692299	DCAF5	0
14:69608060:C:CTT	eQTLcatalogue	Kasela_2017_T-cell_CD4	ENSG00000139990	CTT	3.76e-06	0.0529394	0.0188089	C	-	14	69608060	DCAF5	0
14:69617972:A:G	eQTLcatalogue	TwinsUK_ge_fat	ENSG00000081177	A	3.78e-06	-0.051699	0.0189137	G	+	14	69617972	EXD2	1
7:114160871:A:G	GTEx/v7	Adipose_Subcutaneous	ENSG00000128573	A	3.8e-06	-0.235538	0.00113981	A	-	7	114160871	FOXP2	0
14:69693119:A:G	eQTLcatalogue	Kasela_2017_T-cell_CD4	ENSG00000139990	G	3.81e-06	0.0533048	0.0190555	A	-	14	69693119	DCAF5	0
7:114124660:C:G	GTEx/v8	Pituitary	ENSG00000128573	G	3.88e-06	-0.258846	3.01e-14	G	-	7	114124660	FOXP2	0
14:69689419:C:CT	eQTLcatalogue	Kasela_2017_T-cell_CD4	ENSG00000139990	C	3.91e-06	0.0535724	0.0195554	CT	-	14	69689419	DCAF5	0
7:114071035:C:T	EyeGEx	EyeGEx	ENSG00000135272	C	3.93e-06	0.324551	0.00130676	T	-	7	114071035	MDFIC	1
14:69696172:C:T	eQTLcatalogue	Kasela_2017_T-cell_CD4	ENSG00000139990	T	4.01e-06	0.0530769	0.0200502	C	-	14	69696172	DCAF5	0
14:69696336:C:G	eQTLcatalogue	Kasela_2017_T-cell_CD4	ENSG00000139990	C	4.02e-06	0.0530612	0.0201241	G	-	14	69696336	DCAF5	0
14:69696172:C:T	GTEx/v8	Heart_Atrial_Appendage	ENSG00000100626	C	4.19e-06	0.204008	4.42e-06	C	+	14	69696172	GALNT16	0
7:114148243:A:G	GTEx/v8	Pituitary	ENSG00000128573	G	4.5e-06	-0.257999	3.01e-14	G	-	7	114148243	FOXP2	0
7:114160871:A:G	GTEx/v8	Pituitary	ENSG00000128573	A	4.5e-06	-0.257999	3.01e-14	A	-	7	114160871	FOXP2	0
7:114161816:T:TAAAG	GTEx/v8	Pituitary	ENSG00000128573	TAAAG	4.5e-06	-0.257999	3.01e-14	TAAAG	-	7	114161816	FOXP2	0
7:114162740:A:G	GTEx/v8	Pituitary	ENSG00000128573	A	4.5e-06	-0.257999	3.01e-14	A	-	7	114162740	FOXP2	0
14:69689419:C:CT	GTEx/v8	Heart_Atrial_Appendage	ENSG00000100626	CT	4.62e-06	0.203196	4.42e-06	CT	+	14	69689419	GALNT16	0
14:69653833:C:T	GTEx/v8	Skin_Sun_Exposed_Lower_leg	ENSG00000081177	C	4.82e-06	-0.10343	0.00134139	C	-	14	69653833	EXD2	0
14:69699559:C:T	GTEx/v8	Artery_Tibial	ENSG00000081177	C	4.84e-06	-0.112299	0.00717738	C	-	14	69699559	EXD2	0
14:69700574:C:T	GTEx/v8	Artery_Tibial	ENSG00000081177	T	4.84e-06	-0.112299	0.00717738	T	-	14	69700574	EXD2	0
14:69703158:A:G	GTEx/v8	Artery_Tibial	ENSG00000081177	G	4.84e-06	-0.112299	0.00717738	G	-	14	69703158	EXD2	1
7:114071035:C:T	GTEx/v8	Adipose_Subcutaneous	ENSG00000128573	T	4.94e-06	-0.173831	3.44e-08	T	-	7	114071035	FOXP2	1
7:114109349:A:G	GTEx/v8	Pituitary	ENSG00000128573	G	4.98e-06	-0.256212	3.01e-14	G	-	7	114109349	FOXP2	0
7:114129137:A:G	GTEx/v8	Pituitary	ENSG00000128573	A	4.98e-06	-0.256212	3.01e-14	A	-	7	114129137	FOXP2	1
7:114138751:C:G	GTEx/v8	Pituitary	ENSG00000128573	C	4.98e-06	-0.256212	3.01e-14	C	-	7	114138751	FOXP2	0
7:114142250:A:G	GTEx/v8	Pituitary	ENSG00000128573	G	4.98e-06	-0.256212	3.01e-14	G	-	7	114142250	FOXP2	0
7:114143407:C:T	GTEx/v8	Pituitary	ENSG00000128573	T	4.98e-06	-0.256212	3.01e-14	T	-	7	114143407	FOXP2	0
14:69524883:C:T	GTEx/v8	Skin_Sun_Exposed_Lower_leg	ENSG00000081177	C	5.01e-06	-0.102827	0.00134139	C	-	14	69524883	EXD2	0
14:69559518:G:T	eQTLcatalogue	TwinsUK_ge_fat	ENSG00000081177	G	5.19e-06	-0.0512739	0.0259738	T	+	14	69559518	EXD2	0
14:69563295:A:G	eQTLcatalogue	TwinsUK_ge_fat	ENSG00000081177	A	5.19e-06	-0.0512739	0.0259738	G	+	14	69563295	EXD2	0
14:69568742:A:G	eQTLcatalogue	TwinsUK_ge_fat	ENSG00000081177	A	5.19e-06	-0.0512739	0.0259738	G	+	14	69568742	EXD2	0
14:69577996:C:T	eQTLcatalogue	TwinsUK_ge_fat	ENSG00000081177	T	5.19e-06	-0.0512739	0.0259738	C	+	14	69577996	EXD2	0
14:69579619:C:T	eQTLcatalogue	TwinsUK_ge_fat	ENSG00000081177	C	5.19e-06	-0.0512739	0.0259738	T	+	14	69579619	EXD2	0
14:69599570:C:T	eQTLcatalogue	TwinsUK_ge_fat	ENSG00000081177	T	5.19e-06	-0.0512739	0.0259738	C	+	14	69599570	EXD2	0
14:69610725:C:T	eQTLcatalogue	TwinsUK_ge_fat	ENSG00000081177	T	5.19e-06	-0.0512739	0.0259738	C	+	14	69610725	EXD2	0
14:69612105:A:G	eQTLcatalogue	TwinsUK_ge_fat	ENSG00000081177	A	5.19e-06	-0.0512739	0.0259738	G	+	14	69612105	EXD2	0
14:69612951:C:T	eQTLcatalogue	TwinsUK_ge_fat	ENSG00000081177	T	5.19e-06	-0.0512739	0.0259738	C	+	14	69612951	EXD2	0
7:114086097:G:GA	GTEx/v7	Adipose_Subcutaneous	ENSG00000128573	GA	5.34e-06	-0.230206	0.00113981	GA	-	7	114086097	FOXP2	0
14:69595427:A:G	eQTLcatalogue	TwinsUK_ge_fat	ENSG00000081177	G	5.5e-06	-0.0513241	0.0275002	A	+	14	69595427	EXD2	0
14:69664630:A:T	GTEx/v8	Skin_Sun_Exposed_Lower_leg	ENSG00000081177	T	5.6e-06	-0.101684	0.00134139	T	-	14	69664630	EXD2	0
14:69699559:C:T	GTEx/v8	Heart_Atrial_Appendage	ENSG00000100626	C	5.8e-06	0.206903	4.42e-06	C	+	14	69699559	GALNT16	0
14:69700574:C:T	GTEx/v8	Heart_Atrial_Appendage	ENSG00000100626	T	5.8e-06	0.206903	4.42e-06	T	+	14	69700574	GALNT16	0
14:69579619:C:T	GTEx/v8	Skin_Sun_Exposed_Lower_leg	ENSG00000081177	T	5.86e-06	-0.101753	0.00134139	T	-	14	69579619	EXD2	0
14:69498110:C:T	GTEx/v8	Skin_Sun_Exposed_Lower_leg	ENSG00000081177	C	5.93e-06	-0.096167	0.00134139	C	-	14	69498110	EXD2	0
14:69559518:G:T	GTEx/v8	Skin_Sun_Exposed_Lower_leg	ENSG00000081177	T	6.08e-06	-0.101487	0.00134139	T	-	14	69559518	EXD2	0
14:69577996:C:T	GTEx/v8	Skin_Sun_Exposed_Lower_leg	ENSG00000081177	C	6.08e-06	-0.101487	0.00134139	C	-	14	69577996	EXD2	0
14:69548885:G:T	GTEx/v8	Heart_Atrial_Appendage	ENSG00000100626	G	6.42e-06	0.199628	4.42e-06	G	+	14	69548885	GALNT16	0
14:69549964:C:T	GTEx/v8	Heart_Atrial_Appendage	ENSG00000100626	T	6.42e-06	0.199628	4.42e-06	T	+	14	69549964	GALNT16	0
14:69567277:A:C	GTEx/v8	Heart_Atrial_Appendage	ENSG00000100626	A	6.42e-06	0.199628	4.42e-06	A	+	14	69567277	GALNT16	0
7:114145525:A:G	GTEx/v8	Pituitary	ENSG00000128573	A	6.51e-06	-0.24954	3.01e-14	A	-	7	114145525	FOXP2	1
7:114047542:C:G	GTEx/v8	Pituitary	ENSG00000128573	C	6.53e-06	0.252151	3.01e-14	G	-	7	114047542	FOXP2	0
14:69495153:A:G	BIOSQTL	BIOS_eQTL_geneLevel	ENSG00000081177	G	6.61e-06	-4.50575	0.00464004	G	-	14	69495153	EXD2	0
14:69628206:A:G	GTEx/v8	Skin_Sun_Exposed_Lower_leg	ENSG00000081177	A	6.96e-06	-0.101567	0.00134139	A	-	14	69628206	EXD2	0
14:69617972:A:G	GTEx/v8	Skin_Sun_Exposed_Lower_leg	ENSG00000081177	G	7.06e-06	-0.100301	0.00134139	G	-	14	69617972	EXD2	1
7:114116881:A:G	GTEx/v7	Adipose_Subcutaneous	ENSG00000128573	A	7.06e-06	-0.225526	0.00113981	A	-	7	114116881	FOXP2	0
14:69653833:C:T	GTEx/v8	Artery_Tibial	ENSG00000081177	C	7.1e-06	-0.108275	0.00717738	C	-	14	69653833	EXD2	0
4:103198082:A:G	GTEx/v8	Artery_Aorta	ENSG00000109332	G	7.48e-06	-0.180608	0.00163825	G	-	4	103198082	UBE2D3	0
14:69592781:C:T	GTEx/v8	Skin_Sun_Exposed_Lower_leg	ENSG00000081177	C	7.66e-06	-0.100824	0.00134139	C	-	14	69592781	EXD2	1
7:114116881:A:G	GTEx/v8	Pituitary	ENSG00000128573	A	7.69e-06	-0.252502	3.01e-14	A	-	7	114116881	FOXP2	0
7:114119430:A:G	GTEx/v8	Pituitary	ENSG00000128573	A	7.69e-06	-0.252502	3.01e-14	A	-	7	114119430	FOXP2	0
7:114137940:A:G	GTEx/v8	Pituitary	ENSG00000128573	G	7.69e-06	-0.252502	3.01e-14	G	-	7	114137940	FOXP2	0
14:69659767:T:TTC	GTEx/v8	Skin_Sun_Exposed_Lower_leg	ENSG00000081177	TTC	7.7e-06	-0.102588	0.00134139	TTC	-	14	69659767	EXD2	0
14:69548885:G:T	GTEx/v8	Skin_Sun_Exposed_Lower_leg	ENSG00000081177	G	7.83e-06	-0.101446	0.00134139	G	-	14	69548885	EXD2	0
14:69549964:C:T	GTEx/v8	Skin_Sun_Exposed_Lower_leg	ENSG00000081177	T	7.83e-06	-0.101446	0.00134139	T	-	14	69549964	EXD2	0
14:69567277:A:C	GTEx/v8	Skin_Sun_Exposed_Lower_leg	ENSG00000081177	A	7.83e-06	-0.101446	0.00134139	A	-	14	69567277	EXD2	0
7:114091844:A:C	GTEx/v7	Adipose_Subcutaneous	ENSG00000128573	A	7.92e-06	-0.222205	0.00113981	A	-	7	114091844	FOXP2	0
14:69664630:A:T	GTEx/v8	Heart_Atrial_Appendage	ENSG00000100626	T	7.97e-06	0.19778	4.42e-06	T	+	14	69664630	GALNT16	0
14:69579619:C:T	GTEx/v8	Heart_Atrial_Appendage	ENSG00000100626	T	8.16e-06	0.19466	4.42e-06	T	+	14	69579619	GALNT16	0
14:69508526:A:G	eQTLcatalogue	TwinsUK_ge_fat	ENSG00000081177	A	8.25e-06	-0.0499871	0.041236	G	+	14	69508526	EXD2	0
14:69509315:C:G	eQTLcatalogue	TwinsUK_ge_fat	ENSG00000081177	C	8.25e-06	-0.0499871	0.041236	G	+	14	69509315	EXD2	0
14:69509799:A:G	eQTLcatalogue	TwinsUK_ge_fat	ENSG00000081177	A	8.25e-06	-0.0499871	0.041236	G	+	14	69509799	EXD2	0
4:103001649:G:T	EyeGEx	EyeGEx	ENSG00000153064	T	8.3e-06	-0.551034	0.00350913	T	-	4	103001649	BANK1	0
7:114110568:C:T	GTEx/v7	Adipose_Visceral_Omentum	ENSG00000128573	T	8.48e-06	-0.299534	0.016476	T	-	7	114110568	FOXP2	0
14:69534982:A:T	GTEx/v8	Skin_Sun_Exposed_Lower_leg	ENSG00000081177	A	9.1e-06	-0.100224	0.00134139	A	-	14	69534982	EXD2	0
14:69555866:C:G	GTEx/v8	Skin_Sun_Exposed_Lower_leg	ENSG00000081177	C	9.1e-06	-0.100224	0.00134139	C	-	14	69555866	EXD2	0
14:69555941:C:T	GTEx/v8	Skin_Sun_Exposed_Lower_leg	ENSG00000081177	C	9.1e-06	-0.100224	0.00134139	C	-	14	69555941	EXD2	1
14:69566093:A:G	GTEx/v8	Skin_Sun_Exposed_Lower_leg	ENSG00000081177	A	9.1e-06	-0.100224	0.00134139	A	-	14	69566093	EXD2	0
14:69566311:A:T	GTEx/v8	Skin_Sun_Exposed_Lower_leg	ENSG00000081177	A	9.1e-06	-0.100224	0.00134139	A	-	14	69566311	EXD2	0
14:69567852:A:C	GTEx/v8	Skin_Sun_Exposed_Lower_leg	ENSG00000081177	C	9.1e-06	-0.100224	0.00134139	C	-	14	69567852	EXD2	0
14:69573095:A:T	GTEx/v8	Skin_Sun_Exposed_Lower_leg	ENSG00000081177	A	9.1e-06	-0.100224	0.00134139	A	-	14	69573095	EXD2	0
14:69574999:A:G	GTEx/v8	Skin_Sun_Exposed_Lower_leg	ENSG00000081177	G	9.1e-06	-0.100224	0.00134139	G	-	14	69574999	EXD2	0
14:69609852:A:C	GTEx/v8	Skin_Sun_Exposed_Lower_leg	ENSG00000081177	C	9.1e-06	-0.100224	0.00134139	C	-	14	69609852	EXD2	0
14:69610478:A:G	GTEx/v8	Skin_Sun_Exposed_Lower_leg	ENSG00000081177	G	9.1e-06	-0.100224	0.00134139	G	-	14	69610478	EXD2	0
14:69647774:A:G	GTEx/v8	Skin_Sun_Exposed_Lower_leg	ENSG00000081177	A	9.27e-06	-0.100811	0.00134139	A	-	14	69647774	EXD2	1
14:69647801:C:T	GTEx/v8	Skin_Sun_Exposed_Lower_leg	ENSG00000081177	C	9.27e-06	-0.100811	0.00134139	C	-	14	69647801	EXD2	0
14:69656923:C:T	GTEx/v8	Skin_Sun_Exposed_Lower_leg	ENSG00000081177	C	9.27e-06	-0.100811	0.00134139	C	-	14	69656923	EXD2	0
14:69665135:C:T	GTEx/v8	Heart_Atrial_Appendage	ENSG00000100626	T	9.59e-06	0.195662	4.42e-06	T	+	14	69665135	GALNT16	0
14:69665845:C:T	GTEx/v8	Heart_Atrial_Appendage	ENSG00000100626	T	9.59e-06	0.195662	4.42e-06	T	+	14	69665845	GALNT16	0
14:69667849:A:G	GTEx/v8	Heart_Atrial_Appendage	ENSG00000100626	A	9.59e-06	0.195662	4.42e-06	A	+	14	69667849	GALNT16	0
14:69537209:A:G	GTEx/v8	Skin_Sun_Exposed_Lower_leg	ENSG00000081177	A	9.67e-06	-0.0999886	0.00134139	A	-	14	69537209	EXD2	0
14:69625523:C:T	GTEx/v8	Skin_Sun_Exposed_Lower_leg	ENSG00000081177	T	1.01e-05	-0.100405	0.00134139	T	-	14	69625523	EXD2	0
14:69689419:C:CT	GTEx/v8	Artery_Tibial	ENSG00000081177	CT	1.03e-05	-0.106095	0.00717738	CT	-	14	69689419	EXD2	0
14:69696172:C:T	GTEx/v8	Artery_Tibial	ENSG00000081177	C	1.03e-05	-0.106095	0.00717738	C	-	14	69696172	EXD2	0
14:69505638:C:G	GTEx/v8	Skin_Sun_Exposed_Lower_leg	ENSG00000081177	G	1.05e-05	-0.092333	0.00134139	G	-	14	69505638	EXD2	0
14:69592781:C:T	GTEx/v8	Artery_Tibial	ENSG00000081177	C	1.05e-05	-0.106322	0.00717738	C	-	14	69592781	EXD2	1
14:69637252:A:G	GTEx/v8	Skin_Sun_Exposed_Lower_leg	ENSG00000081177	G	1.08e-05	-0.0995906	0.00134139	G	-	14	69637252	EXD2	0
14:69649801:C:G	GTEx/v8	Skin_Sun_Exposed_Lower_leg	ENSG00000081177	G	1.08e-05	-0.0995906	0.00134139	G	-	14	69649801	EXD2	0
14:69524809:A:G	GTEx/v8	Heart_Atrial_Appendage	ENSG00000100626	A	1.09e-05	0.193783	4.42e-06	A	+	14	69524809	GALNT16	0
14:69625523:C:T	GTEx/v8	Artery_Tibial	ENSG00000081177	T	1.09e-05	-0.106027	0.00717738	T	-	14	69625523	EXD2	0
14:69637252:A:G	GTEx/v8	Artery_Tibial	ENSG00000081177	G	1.09e-05	-0.106027	0.00717738	G	-	14	69637252	EXD2	0
14:69647774:A:G	GTEx/v8	Artery_Tibial	ENSG00000081177	A	1.09e-05	-0.106027	0.00717738	A	-	14	69647774	EXD2	1
14:69647801:C:T	GTEx/v8	Artery_Tibial	ENSG00000081177	C	1.09e-05	-0.106027	0.00717738	C	-	14	69647801	EXD2	0
14:69649801:C:G	GTEx/v8	Artery_Tibial	ENSG00000081177	G	1.09e-05	-0.106027	0.00717738	G	-	14	69649801	EXD2	0
14:69656923:C:T	GTEx/v8	Artery_Tibial	ENSG00000081177	C	1.09e-05	-0.106027	0.00717738	C	-	14	69656923	EXD2	0
14:69542742:G:T	GTEx/v8	Skin_Sun_Exposed_Lower_leg	ENSG00000081177	T	1.12e-05	-0.0987762	0.00134139	T	-	14	69542742	EXD2	0
14:69543184:C:T	GTEx/v8	Skin_Sun_Exposed_Lower_leg	ENSG00000081177	C	1.12e-05	-0.0987762	0.00134139	C	-	14	69543184	EXD2	0
14:69543224:A:G	GTEx/v8	Skin_Sun_Exposed_Lower_leg	ENSG00000081177	A	1.12e-05	-0.0987762	0.00134139	A	-	14	69543224	EXD2	0
14:69534982:A:T	GTEx/v8	Artery_Tibial	ENSG00000081177	A	1.14e-05	-0.10595	0.00717738	A	-	14	69534982	EXD2	0
14:69548885:G:T	GTEx/v8	Artery_Tibial	ENSG00000081177	G	1.14e-05	-0.10595	0.00717738	G	-	14	69548885	EXD2	0
14:69549964:C:T	GTEx/v8	Artery_Tibial	ENSG00000081177	T	1.14e-05	-0.10595	0.00717738	T	-	14	69549964	EXD2	0
14:69555866:C:G	GTEx/v8	Artery_Tibial	ENSG00000081177	C	1.14e-05	-0.10595	0.00717738	C	-	14	69555866	EXD2	0
14:69555941:C:T	GTEx/v8	Artery_Tibial	ENSG00000081177	C	1.14e-05	-0.10595	0.00717738	C	-	14	69555941	EXD2	1
14:69566093:A:G	GTEx/v8	Artery_Tibial	ENSG00000081177	A	1.14e-05	-0.10595	0.00717738	A	-	14	69566093	EXD2	0
14:69566311:A:T	GTEx/v8	Artery_Tibial	ENSG00000081177	A	1.14e-05	-0.10595	0.00717738	A	-	14	69566311	EXD2	0
14:69567277:A:C	GTEx/v8	Artery_Tibial	ENSG00000081177	A	1.14e-05	-0.10595	0.00717738	A	-	14	69567277	EXD2	0
14:69567852:A:C	GTEx/v8	Artery_Tibial	ENSG00000081177	C	1.14e-05	-0.10595	0.00717738	C	-	14	69567852	EXD2	0
14:69573095:A:T	GTEx/v8	Artery_Tibial	ENSG00000081177	A	1.14e-05	-0.10595	0.00717738	A	-	14	69573095	EXD2	0
14:69574999:A:G	GTEx/v8	Artery_Tibial	ENSG00000081177	G	1.14e-05	-0.10595	0.00717738	G	-	14	69574999	EXD2	0
14:69609852:A:C	GTEx/v8	Artery_Tibial	ENSG00000081177	C	1.14e-05	-0.10595	0.00717738	C	-	14	69609852	EXD2	0
14:69610478:A:G	GTEx/v8	Artery_Tibial	ENSG00000081177	G	1.14e-05	-0.10595	0.00717738	G	-	14	69610478	EXD2	0
14:69524809:A:G	GTEx/v8	Artery_Tibial	ENSG00000081177	A	1.16e-05	-0.10578	0.00717738	A	-	14	69524809	EXD2	0
14:69524883:C:T	GTEx/v8	Artery_Tibial	ENSG00000081177	C	1.16e-05	-0.10578	0.00717738	C	-	14	69524883	EXD2	0
14:69692299:A:G	GTEx/v8	Heart_Atrial_Appendage	ENSG00000100626	G	1.2e-05	0.192537	4.42e-06	G	+	14	69692299	GALNT16	0
14:69693119:A:G	GTEx/v8	Heart_Atrial_Appendage	ENSG00000100626	A	1.2e-05	0.192537	4.42e-06	A	+	14	69693119	GALNT16	0
14:69696336:C:G	GTEx/v8	Heart_Atrial_Appendage	ENSG00000100626	G	1.2e-05	0.192537	4.42e-06	G	+	14	69696336	GALNT16	0
14:69697881:C:T	GTEx/v8	Heart_Atrial_Appendage	ENSG00000100626	C	1.2e-05	0.192537	4.42e-06	C	+	14	69697881	GALNT16	0
14:69698537:C:CCT	GTEx/v8	Heart_Atrial_Appendage	ENSG00000100626	C	1.2e-05	0.192537	4.42e-06	C	+	14	69698537	GALNT16	0
14:69679627:A:G	GTEx/v8	Heart_Atrial_Appendage	ENSG00000100626	A	1.23e-05	0.190486	4.42e-06	A	+	14	69679627	GALNT16	0
14:69681960:A:G	GTEx/v8	Heart_Atrial_Appendage	ENSG00000100626	A	1.23e-05	0.190486	4.42e-06	A	+	14	69681960	GALNT16	0
14:69625523:C:T	GTEx/v8	Heart_Atrial_Appendage	ENSG00000100626	T	1.26e-05	0.194989	4.42e-06	T	+	14	69625523	GALNT16	0
14:69647774:A:G	GTEx/v8	Heart_Atrial_Appendage	ENSG00000100626	A	1.26e-05	0.194989	4.42e-06	A	+	14	69647774	GALNT16	1
14:69647801:C:T	GTEx/v8	Heart_Atrial_Appendage	ENSG00000100626	C	1.26e-05	0.194989	4.42e-06	C	+	14	69647801	GALNT16	0
14:69656923:C:T	GTEx/v8	Heart_Atrial_Appendage	ENSG00000100626	C	1.26e-05	0.194989	4.42e-06	C	+	14	69656923	GALNT16	0
14:69612384:A:AT	GTEx/v8	Artery_Tibial	ENSG00000081177	A	1.27e-05	-0.100182	0.00717738	A	-	14	69612384	EXD2	0
14:69684032:C:G	GTEx/v8	Heart_Atrial_Appendage	ENSG00000100626	C	1.31e-05	0.191773	4.42e-06	C	+	14	69684032	GALNT16	0
14:69562267:T:TAC	GTEx/v8	Skin_Sun_Exposed_Lower_leg	ENSG00000081177	TAC	1.33e-05	-0.107952	0.00134139	TAC	-	14	69562267	EXD2	0
14:69524883:C:T	GTEx/v8	Heart_Atrial_Appendage	ENSG00000100626	C	1.35e-05	0.191244	4.42e-06	C	+	14	69524883	GALNT16	0
7:114137940:A:G	GTEx/v7	Adipose_Visceral_Omentum	ENSG00000128573	G	1.36e-05	-0.267886	0.016476	G	-	7	114137940	FOXP2	0
14:69563295:A:G	GTEx/v8	Artery_Tibial	ENSG00000081177	G	1.36e-05	-0.0997437	0.00717738	G	-	14	69563295	EXD2	0
14:69568742:A:G	GTEx/v8	Artery_Tibial	ENSG00000081177	G	1.36e-05	-0.0997437	0.00717738	G	-	14	69568742	EXD2	0
14:69589589:T:TA	GTEx/v8	Artery_Tibial	ENSG00000081177	TA	1.36e-05	-0.0997437	0.00717738	TA	-	14	69589589	EXD2	0
14:69595427:A:G	GTEx/v8	Artery_Tibial	ENSG00000081177	A	1.36e-05	-0.0997437	0.00717738	A	-	14	69595427	EXD2	0
14:69599570:C:T	GTEx/v8	Artery_Tibial	ENSG00000081177	C	1.36e-05	-0.0997437	0.00717738	C	-	14	69599570	EXD2	0
14:69600271:C:G	GTEx/v8	Artery_Tibial	ENSG00000081177	G	1.36e-05	-0.0997437	0.00717738	G	-	14	69600271	EXD2	0
14:69610725:C:T	GTEx/v8	Artery_Tibial	ENSG00000081177	C	1.36e-05	-0.0997437	0.00717738	C	-	14	69610725	EXD2	0
14:69612105:A:G	GTEx/v8	Artery_Tibial	ENSG00000081177	G	1.36e-05	-0.0997437	0.00717738	G	-	14	69612105	EXD2	0
14:69612951:C:T	GTEx/v8	Artery_Tibial	ENSG00000081177	C	1.36e-05	-0.0997437	0.00717738	C	-	14	69612951	EXD2	0
14:69495265:C:T	GTEx/v8	Skin_Sun_Exposed_Lower_leg	ENSG00000081177	C	1.36e-05	-0.0931349	0.00134139	C	-	14	69495265	EXD2	0
7:114056495:A:AAATTTCAT	GTEx/v7	Adipose_Subcutaneous	ENSG00000128573	AAATTTCAT	1.38e-05	0.216638	0.00113981	A	-	7	114056495	FOXP2	1
14:69533837:C:T	eQTLGen	eQTLGen_cis_eQTLs	ENSG00000029364	C	1.46e-05	4.3347	0.040596	C	+	14	69533837	SLC39A9	0
7:114224163:A:G	GTEx/v8	Pituitary	ENSG00000128573	G	1.47e-05	-0.242548	3.01e-14	G	-	7	114224163	FOXP2	0
14:69628206:A:G	GTEx/v8	Heart_Atrial_Appendage	ENSG00000100626	A	1.48e-05	0.191215	4.42e-06	A	+	14	69628206	GALNT16	0
14:69684032:C:G	GTEx/v8	Artery_Tibial	ENSG00000081177	C	1.48e-05	-0.103592	0.00717738	C	-	14	69684032	EXD2	0
14:69692299:A:G	GTEx/v8	Artery_Tibial	ENSG00000081177	G	1.48e-05	-0.103592	0.00717738	G	-	14	69692299	EXD2	0
14:69693119:A:G	GTEx/v8	Artery_Tibial	ENSG00000081177	A	1.48e-05	-0.103592	0.00717738	A	-	14	69693119	EXD2	0
14:69696336:C:G	GTEx/v8	Artery_Tibial	ENSG00000081177	G	1.48e-05	-0.103592	0.00717738	G	-	14	69696336	EXD2	0
14:69697881:C:T	GTEx/v8	Artery_Tibial	ENSG00000081177	C	1.48e-05	-0.103592	0.00717738	C	-	14	69697881	EXD2	0
14:69698537:C:CCT	GTEx/v8	Artery_Tibial	ENSG00000081177	C	1.48e-05	-0.103592	0.00717738	C	-	14	69698537	EXD2	0
7:114059156:C:T	GTEx/v7	Adipose_Subcutaneous	ENSG00000128573	T	1.55e-05	0.215593	0.00113981	C	-	7	114059156	FOXP2	0
7:114180062:A:G	GTEx/v7	Adipose_Visceral_Omentum	ENSG00000128573	G	1.59e-05	-0.270525	0.016476	G	-	7	114180062	FOXP2	0
14:69525254:C:CAT	GTEx/v8	Heart_Atrial_Appendage	ENSG00000100626	CAT	1.62e-05	0.206134	4.42e-06	CAT	+	14	69525254	GALNT16	0
14:69665135:C:T	GTEx/v8	Artery_Tibial	ENSG00000081177	T	1.68e-05	-0.10309	0.00717738	T	-	14	69665135	EXD2	0
14:69665845:C:T	GTEx/v8	Artery_Tibial	ENSG00000081177	T	1.68e-05	-0.10309	0.00717738	T	-	14	69665845	EXD2	0
14:69667849:A:G	GTEx/v8	Artery_Tibial	ENSG00000081177	A	1.68e-05	-0.10309	0.00717738	A	-	14	69667849	EXD2	0
7:114124660:C:G	GTEx/v7	Adipose_Subcutaneous	ENSG00000128573	G	1.71e-05	-0.222815	0.00113981	G	-	7	114124660	FOXP2	0
14:69664630:A:T	GTEx/v8	Artery_Tibial	ENSG00000081177	T	1.72e-05	-0.103281	0.00717738	T	-	14	69664630	EXD2	0
7:114287116:A:T	GTEx/v8	Pituitary	ENSG00000128573	A	1.73e-05	0.245313	3.01e-14	T	-	7	114287116	FOXP2	0
14:69496497:A:G	GTEx/v8	Skin_Sun_Exposed_Lower_leg	ENSG00000081177	A	1.73e-05	-0.0917605	0.00134139	A	-	14	69496497	EXD2	0
14:69679627:A:G	GTEx/v8	Artery_Tibial	ENSG00000081177	A	1.75e-05	-0.102111	0.00717738	A	-	14	69679627	EXD2	0
14:69681960:A:G	GTEx/v8	Artery_Tibial	ENSG00000081177	A	1.75e-05	-0.102111	0.00717738	A	-	14	69681960	EXD2	0
7:114180062:A:G	GTEx/v7	Colon_Sigmoid	ENSG00000135272	G	1.76e-05	-0.245742	0.00802456	G	-	7	114180062	MDFIC	0
14:69674352:A:G	GTEx/v8	Heart_Atrial_Appendage	ENSG00000100626	A	1.8e-05	0.186931	4.42e-06	A	+	14	69674352	GALNT16	0
14:69509799:A:G	GTEx/v8	Skin_Sun_Exposed_Lower_leg	ENSG00000081177	G	1.8e-05	-0.0902214	0.00134139	G	-	14	69509799	EXD2	0
7:114116881:A:G	GTEx/v7	Adipose_Visceral_Omentum	ENSG00000128573	A	1.82e-05	-0.262388	0.016476	A	-	7	114116881	FOXP2	0
14:69537209:A:G	GTEx/v8	Heart_Atrial_Appendage	ENSG00000100626	A	1.87e-05	0.188464	4.42e-06	A	+	14	69537209	GALNT16	0
14:69495375:C:T	GTEx/v8	Skin_Sun_Exposed_Lower_leg	ENSG00000081177	C	1.87e-05	-0.0918598	0.00134139	C	-	14	69495375	EXD2	0
14:69497469:A:G	GTEx/v8	Skin_Sun_Exposed_Lower_leg	ENSG00000081177	A	1.87e-05	-0.0918598	0.00134139	A	-	14	69497469	EXD2	0
7:114043159:A:G	GTEx/v7	Adipose_Subcutaneous	ENSG00000128573	G	1.91e-05	0.21279	0.00113981	A	-	7	114043159	FOXP2	0
14:69496425:C:T	GTEx/v8	Skin_Sun_Exposed_Lower_leg	ENSG00000081177	C	1.92e-05	-0.0920331	0.00134139	C	-	14	69496425	EXD2	0
14:69534982:A:T	GTEx/v8	Heart_Atrial_Appendage	ENSG00000100626	A	1.93e-05	0.187722	4.42e-06	A	+	14	69534982	GALNT16	0
14:69555866:C:G	GTEx/v8	Heart_Atrial_Appendage	ENSG00000100626	C	1.93e-05	0.187722	4.42e-06	C	+	14	69555866	GALNT16	0
14:69555941:C:T	GTEx/v8	Heart_Atrial_Appendage	ENSG00000100626	C	1.93e-05	0.187722	4.42e-06	C	+	14	69555941	GALNT16	1
14:69566093:A:G	GTEx/v8	Heart_Atrial_Appendage	ENSG00000100626	A	1.93e-05	0.187722	4.42e-06	A	+	14	69566093	GALNT16	0
14:69566311:A:T	GTEx/v8	Heart_Atrial_Appendage	ENSG00000100626	A	1.93e-05	0.187722	4.42e-06	A	+	14	69566311	GALNT16	0
14:69567852:A:C	GTEx/v8	Heart_Atrial_Appendage	ENSG00000100626	C	1.93e-05	0.187722	4.42e-06	C	+	14	69567852	GALNT16	0
14:69573095:A:T	GTEx/v8	Heart_Atrial_Appendage	ENSG00000100626	A	1.93e-05	0.187722	4.42e-06	A	+	14	69573095	GALNT16	0
14:69574999:A:G	GTEx/v8	Heart_Atrial_Appendage	ENSG00000100626	G	1.93e-05	0.187722	4.42e-06	G	+	14	69574999	GALNT16	0
14:69592781:C:T	GTEx/v8	Heart_Atrial_Appendage	ENSG00000100626	C	1.93e-05	0.187722	4.42e-06	C	+	14	69592781	GALNT16	1
14:69609852:A:C	GTEx/v8	Heart_Atrial_Appendage	ENSG00000100626	C	1.93e-05	0.187722	4.42e-06	C	+	14	69609852	GALNT16	0
14:69610478:A:G	GTEx/v8	Heart_Atrial_Appendage	ENSG00000100626	G	1.93e-05	0.187722	4.42e-06	G	+	14	69610478	GALNT16	0
4:103112470:A:G	EyeGEx	EyeGEx	ENSG00000153064	G	1.94e-05	-0.508397	0.00818646	G	-	4	103112470	BANK1	0
14:69499509:C:T	GTEx/v8	Skin_Sun_Exposed_Lower_leg	ENSG00000081177	C	2.04e-05	-0.0872158	0.00134139	C	-	14	69499509	EXD2	0
7:114184098:A:G	GTEx/v7	Colon_Sigmoid	ENSG00000135272	A	2.04e-05	-0.235598	0.00802456	A	-	7	114184098	MDFIC	0
7:114148331:A:C	GTEx/v7	Colon_Sigmoid	ENSG00000135272	A	2.09e-05	-0.24281	0.00802456	A	-	7	114148331	MDFIC	0
14:69517406:A:C	GTEx/v8	Skin_Sun_Exposed_Lower_leg	ENSG00000081177	C	2.11e-05	-0.0887288	0.00134139	C	-	14	69517406	EXD2	0
7:114119430:A:G	GTEx/v7	Adipose_Visceral_Omentum	ENSG00000128573	A	2.21e-05	-0.262122	0.016476	A	-	7	114119430	FOXP2	0
14:69537209:A:G	GTEx/v8	Artery_Tibial	ENSG00000081177	A	2.22e-05	-0.102054	0.00717738	A	-	14	69537209	EXD2	0
14:69542742:G:T	GTEx/v8	Artery_Tibial	ENSG00000081177	T	2.22e-05	-0.102054	0.00717738	T	-	14	69542742	EXD2	0
14:69543184:C:T	GTEx/v8	Artery_Tibial	ENSG00000081177	C	2.22e-05	-0.102054	0.00717738	C	-	14	69543184	EXD2	0
14:69543224:A:G	GTEx/v8	Artery_Tibial	ENSG00000081177	A	2.22e-05	-0.102054	0.00717738	A	-	14	69543224	EXD2	0
7:114248851:A:G	GTEx/v8	Pituitary	ENSG00000128573	G	2.22e-05	0.242097	3.01e-14	A	-	7	114248851	FOXP2	0
7:114259274:G:GA	GTEx/v8	Pituitary	ENSG00000128573	G	2.22e-05	0.242097	3.01e-14	GA	-	7	114259274	FOXP2	0
7:114211912:A:G	GTEx/v8	Pituitary	ENSG00000128573	A	2.23e-05	-0.238709	3.01e-14	A	-	7	114211912	FOXP2	0
7:114218582:C:T	GTEx/v8	Pituitary	ENSG00000128573	T	2.23e-05	-0.238709	3.01e-14	T	-	7	114218582	FOXP2	0
7:114223723:A:C	GTEx/v8	Pituitary	ENSG00000128573	A	2.23e-05	-0.238709	3.01e-14	A	-	7	114223723	FOXP2	0
14:69674352:A:G	GTEx/v8	Artery_Tibial	ENSG00000081177	A	2.24e-05	-0.100989	0.00717738	A	-	14	69674352	EXD2	0
14:69517406:A:C	GTEx/v8	Artery_Tibial	ENSG00000081177	C	2.3e-05	-0.092762	0.00717738	C	-	14	69517406	EXD2	0
14:69492790:A:C	GTEx/v8	Skin_Sun_Exposed_Lower_leg	ENSG00000081177	C	2.33e-05	-0.0912465	0.00134139	C	-	14	69492790	EXD2	0
4:103146888:A:C	EyeGEx	EyeGEx	ENSG00000153064	C	2.34e-05	-0.521789	0.00989646	C	-	4	103146888	BANK1	0
4:103146890:A:T	EyeGEx	EyeGEx	ENSG00000153064	T	2.34e-05	-0.521789	0.00989646	T	-	4	103146890	BANK1	0
7:114056055:C:G	GTEx/v7	Adipose_Subcutaneous	ENSG00000128573	C	2.36e-05	0.21099	0.00113981	G	-	7	114056055	FOXP2	1
14:69559518:G:T	GTEx/v8	Heart_Atrial_Appendage	ENSG00000100626	T	2.43e-05	0.183688	4.42e-06	T	+	14	69559518	GALNT16	0
14:69577996:C:T	GTEx/v8	Heart_Atrial_Appendage	ENSG00000100626	C	2.43e-05	0.183688	4.42e-06	C	+	14	69577996	GALNT16	0
14:69628206:A:G	GTEx/v8	Artery_Tibial	ENSG00000081177	A	2.46e-05	-0.100706	0.00717738	A	-	14	69628206	EXD2	0
7:114142250:A:G	GTEx/v7	Adipose_Visceral_Omentum	ENSG00000128573	G	2.52e-05	-0.258897	0.016476	G	-	7	114142250	FOXP2	0
7:114071035:C:T	GTEx/v8	Adrenal_Gland	ENSG00000128573	T	2.54e-05	0.379597	0.0405138	T	+	7	114071035	FOXP2	1
14:69579619:C:T	GTEx/v8	Artery_Tibial	ENSG00000081177	T	2.55e-05	-0.100683	0.00717738	T	-	14	69579619	EXD2	0
7:114184098:A:G	GTEx/v7	Adipose_Visceral_Omentum	ENSG00000128573	A	2.66e-05	-0.260603	0.016476	A	-	7	114184098	FOXP2	0
14:69517494:A:G	GTEx/v8	Heart_Atrial_Appendage	ENSG00000100626	A	2.76e-05	0.18243	4.42e-06	A	+	14	69517494	GALNT16	0
14:69639433:C:T	GTEx/v8	Artery_Tibial	ENSG00000081177	T	2.84e-05	-0.0966778	0.00717738	T	-	14	69639433	EXD2	0
7:114076394:C:G	GTEx/v7	Adipose_Subcutaneous	ENSG00000128573	G	2.84e-05	-0.212293	0.00113981	G	-	7	114076394	FOXP2	0
14:69495153:A:G	GTEx/v8	Artery_Tibial	ENSG00000081177	G	2.84e-05	-0.10286	0.00717738	G	-	14	69495153	EXD2	0
7:114071035:C:T	GTEx/v7	Pituitary	ENSG00000128573	T	2.85e-05	-0.30677	5.9e-09	T	-	7	114071035	FOXP2	1
7:114076394:C:G	GTEx/v8	Pituitary	ENSG00000128573	G	2.86e-05	-0.235165	3.01e-14	G	-	7	114076394	FOXP2	0
7:114148243:A:G	GTEx/v7	Adipose_Visceral_Omentum	ENSG00000128573	G	2.89e-05	-0.264288	0.016476	G	-	7	114148243	FOXP2	0
7:114162740:A:G	GTEx/v7	Colon_Sigmoid	ENSG00000135272	A	2.9e-05	-0.23519	0.00802456	A	-	7	114162740	MDFIC	0
14:69559518:G:T	GTEx/v8	Artery_Tibial	ENSG00000081177	T	2.93e-05	-0.100037	0.00717738	T	-	14	69559518	EXD2	0
14:69577996:C:T	GTEx/v8	Artery_Tibial	ENSG00000081177	C	2.93e-05	-0.100037	0.00717738	C	-	14	69577996	EXD2	0
14:69617972:A:G	GTEx/v8	Artery_Tibial	ENSG00000081177	G	2.93e-05	-0.100037	0.00717738	G	-	14	69617972	EXD2	1
7:114046369:C:G	GTEx/v8	Pituitary	ENSG00000128573	G	3e-05	0.233485	3.01e-14	C	-	7	114046369	FOXP2	0
7:114056055:C:G	GTEx/v8	Pituitary	ENSG00000128573	C	3e-05	0.233485	3.01e-14	G	-	7	114056055	FOXP2	1
7:114056495:A:AAATTTCAT	GTEx/v8	Pituitary	ENSG00000128573	AAATTTCAT	3e-05	0.233485	3.01e-14	A	-	7	114056495	FOXP2	1
7:114069536:C:G	GTEx/v8	Pituitary	ENSG00000128573	G	3e-05	-0.233485	3.01e-14	G	-	7	114069536	FOXP2	1
7:114043159:A:G	GTEx/v8	Pituitary	ENSG00000128573	G	3.01e-05	0.235275	3.01e-14	A	-	7	114043159	FOXP2	0
7:114059156:C:T	GTEx/v8	Pituitary	ENSG00000128573	T	3.01e-05	0.235275	3.01e-14	C	-	7	114059156	FOXP2	0
7:114047542:C:G	GTEx/v7	Pituitary	ENSG00000128573	C	3.02e-05	0.296255	5.9e-09	G	-	7	114047542	FOXP2	0
7:114161816:T:TAAAG	GTEx/v7	Adipose_Visceral_Omentum	ENSG00000128573	TAAAG	3.05e-05	-0.260006	0.016476	TAAAG	-	7	114161816	FOXP2	0
14:69516145:T:TACA	GTEx/v8	Skin_Sun_Exposed_Lower_leg	ENSG00000081177	TACA	3.06e-05	-0.0877248	0.00134139	TACA	-	14	69516145	EXD2	0
14:69568742:A:G	GTEx/v8	Skin_Sun_Exposed_Lower_leg	ENSG00000081177	G	3.24e-05	-0.0896358	0.00134139	G	-	14	69568742	EXD2	0
7:114143407:C:T	GTEx/v7	Adipose_Subcutaneous	ENSG00000128573	T	3.26e-05	-0.219663	0.00113981	T	-	7	114143407	FOXP2	0
7:114160871:A:G	GTEx/v7	Colon_Sigmoid	ENSG00000135272	A	3.33e-05	-0.234196	0.00802456	A	-	7	114160871	MDFIC	0
7:114109349:A:G	GTEx/v7	Adipose_Visceral_Omentum	ENSG00000128573	G	3.34e-05	-0.248994	0.016476	G	-	7	114109349	FOXP2	0
14:69501052:G:T	GTEx/v8	Skin_Sun_Exposed_Lower_leg	ENSG00000081177	T	3.44e-05	-0.0848349	0.00134139	T	-	14	69501052	EXD2	0
7:114148331:A:C	GTEx/v7	Adipose_Visceral_Omentum	ENSG00000128573	A	3.5e-05	-0.260796	0.016476	A	-	7	114148331	FOXP2	0
14:69637252:A:G	GTEx/v8	Heart_Atrial_Appendage	ENSG00000100626	G	3.64e-05	0.183078	4.42e-06	G	+	14	69637252	GALNT16	0
14:69649801:C:G	GTEx/v8	Heart_Atrial_Appendage	ENSG00000100626	G	3.64e-05	0.183078	4.42e-06	G	+	14	69649801	GALNT16	0
14:69653833:C:T	GTEx/v8	Heart_Atrial_Appendage	ENSG00000100626	C	3.64e-05	0.183078	4.42e-06	C	+	14	69653833	GALNT16	0
14:69563295:A:G	GTEx/v8	Skin_Sun_Exposed_Lower_leg	ENSG00000081177	G	3.68e-05	-0.0886024	0.00134139	G	-	14	69563295	EXD2	0
14:69589589:T:TA	GTEx/v8	Skin_Sun_Exposed_Lower_leg	ENSG00000081177	TA	3.68e-05	-0.0886024	0.00134139	TA	-	14	69589589	EXD2	0
14:69595427:A:G	GTEx/v8	Skin_Sun_Exposed_Lower_leg	ENSG00000081177	A	3.68e-05	-0.0886024	0.00134139	A	-	14	69595427	EXD2	0
14:69599570:C:T	GTEx/v8	Skin_Sun_Exposed_Lower_leg	ENSG00000081177	C	3.68e-05	-0.0886024	0.00134139	C	-	14	69599570	EXD2	0
14:69600271:C:G	GTEx/v8	Skin_Sun_Exposed_Lower_leg	ENSG00000081177	G	3.68e-05	-0.0886024	0.00134139	G	-	14	69600271	EXD2	0
14:69610725:C:T	GTEx/v8	Skin_Sun_Exposed_Lower_leg	ENSG00000081177	C	3.68e-05	-0.0886024	0.00134139	C	-	14	69610725	EXD2	0
14:69612105:A:G	GTEx/v8	Skin_Sun_Exposed_Lower_leg	ENSG00000081177	G	3.68e-05	-0.0886024	0.00134139	G	-	14	69612105	EXD2	0
14:69612951:C:T	GTEx/v8	Skin_Sun_Exposed_Lower_leg	ENSG00000081177	C	3.68e-05	-0.0886024	0.00134139	C	-	14	69612951	EXD2	0
7:114161816:T:TAAAG	GTEx/v7	Colon_Sigmoid	ENSG00000135272	TAAAG	3.75e-05	-0.230774	0.00802456	TAAAG	-	7	114161816	MDFIC	0
14:69612384:A:AT	GTEx/v8	Skin_Sun_Exposed_Lower_leg	ENSG00000081177	A	3.82e-05	-0.0884877	0.00134139	A	-	14	69612384	EXD2	0
14:69525936:A:G	GTEx/v8	Skin_Sun_Exposed_Lower_leg	ENSG00000081177	G	3.88e-05	-0.0879488	0.00134139	G	-	14	69525936	EXD2	0
14:69543184:C:T	GTEx/v8	Heart_Atrial_Appendage	ENSG00000100626	C	4.16e-05	0.179955	4.42e-06	C	+	14	69543184	GALNT16	0
14:69543224:A:G	GTEx/v8	Heart_Atrial_Appendage	ENSG00000100626	A	4.16e-05	0.179955	4.42e-06	A	+	14	69543224	GALNT16	0
7:114046369:C:G	GTEx/v7	Adipose_Subcutaneous	ENSG00000128573	G	4.2e-05	0.211587	0.00113981	C	-	7	114046369	FOXP2	0
7:114194615:G:T	GTEx/v7	Colon_Sigmoid	ENSG00000135272	G	4.2e-05	-0.22625	0.00802456	G	-	7	114194615	MDFIC	0
7:114158954:A:G	GTEx/v7	Adipose_Visceral_Omentum	ENSG00000128573	A	4.25e-05	-0.276793	0.016476	A	-	7	114158954	FOXP2	0
7:114021870:C:T	GTEx/v8	Adipose_Subcutaneous	ENSG00000128573	C	4.29e-05	0.163193	3.44e-08	T	-	7	114021870	FOXP2	0
7:114076394:C:G	EyeGEx	EyeGEx	ENSG00000135272	C	4.31e-05	0.28923	0.0143246	G	-	7	114076394	MDFIC	0
14:69516038:C:T	GTEx/v8	Skin_Sun_Exposed_Lower_leg	ENSG00000081177	T	4.33e-05	-0.0844477	0.00134139	T	-	14	69516038	EXD2	0
7:114145525:A:G	GTEx/v7	Adipose_Subcutaneous	ENSG00000128573	A	4.33e-05	-0.216211	0.00113981	A	-	7	114145525	FOXP2	1
7:114086097:G:GA	GTEx/v7	Adipose_Visceral_Omentum	ENSG00000128573	GA	4.44e-05	-0.239837	0.016476	GA	-	7	114086097	FOXP2	0
7:114069536:C:G	EyeGEx	EyeGEx	ENSG00000135272	C	4.44e-05	0.288786	0.0147774	G	-	7	114069536	MDFIC	1
7:114046369:C:G	GTEx/v8	Adrenal_Gland	ENSG00000128573	G	4.48e-05	-0.369903	0.0405138	C	+	7	114046369	FOXP2	0
7:114056055:C:G	GTEx/v8	Adrenal_Gland	ENSG00000128573	C	4.48e-05	-0.369903	0.0405138	G	+	7	114056055	FOXP2	1
7:114056495:A:AAATTTCAT	GTEx/v8	Adrenal_Gland	ENSG00000128573	AAATTTCAT	4.48e-05	-0.369903	0.0405138	A	+	7	114056495	FOXP2	1
7:114069536:C:G	GTEx/v8	Adrenal_Gland	ENSG00000128573	G	4.48e-05	0.369903	0.0405138	G	+	7	114069536	FOXP2	1
7:114223723:A:C	GTEx/v7	Adipose_Visceral_Omentum	ENSG00000128573	A	4.64e-05	-0.266987	0.016476	A	-	7	114223723	FOXP2	0
7:114059156:C:T	EyeGEx	EyeGEx	ENSG00000135272	T	4.75e-05	0.287955	0.0157829	C	-	7	114059156	MDFIC	0
7:114071035:C:T	GTEx/v7	Adipose_Subcutaneous	ENSG00000128573	T	4.76e-05	-0.206076	0.00113981	T	-	7	114071035	FOXP2	1
7:114056495:A:AAATTTCAT	EyeGEx	EyeGEx	ENSG00000135272	AAATTTCAT	4.83e-05	0.287733	0.0160574	A	-	7	114056495	MDFIC	1
7:114056055:C:G	EyeGEx	EyeGEx	ENSG00000135272	C	4.84e-05	0.287698	0.0161032	G	-	7	114056055	MDFIC	1
14:69637252:A:G	GTEx/v8	Testis	ENSG00000072110	G	4.96e-05	-0.141842	0.0419427	G	-	14	69637252	ACTN1	0
14:69647774:A:G	GTEx/v8	Testis	ENSG00000072110	A	4.96e-05	-0.141842	0.0419427	A	-	14	69647774	ACTN1	1
14:69647801:C:T	GTEx/v8	Testis	ENSG00000072110	C	4.96e-05	-0.141842	0.0419427	C	-	14	69647801	ACTN1	0
14:69649801:C:G	GTEx/v8	Testis	ENSG00000072110	G	4.96e-05	-0.141842	0.0419427	G	-	14	69649801	ACTN1	0
14:69653833:C:T	GTEx/v8	Testis	ENSG00000072110	C	4.96e-05	-0.141842	0.0419427	C	-	14	69653833	ACTN1	0
14:69656923:C:T	GTEx/v8	Testis	ENSG00000072110	C	4.96e-05	-0.141842	0.0419427	C	-	14	69656923	ACTN1	0
7:114047542:C:G	GTEx/v8	Adrenal_Gland	ENSG00000128573	C	5.02e-05	-0.360427	0.0405138	G	+	7	114047542	FOXP2	0
14:69508526:A:G	GTEx/v8	Skin_Sun_Exposed_Lower_leg	ENSG00000081177	G	5.03e-05	-0.085926	0.00134139	G	-	14	69508526	EXD2	0
7:114047542:C:G	EyeGEx	EyeGEx	ENSG00000135272	C	5.11e-05	0.28658	0.0169925	G	-	7	114047542	MDFIC	0
14:69517494:A:G	GTEx/v8	Artery_Tibial	ENSG00000081177	A	5.13e-05	-0.0972625	0.00717738	A	-	14	69517494	EXD2	0
4:103198082:A:G	EyeGEx	EyeGEx	ENSG00000153064	G	5.18e-05	-0.489374	0.0218991	G	-	4	103198082	BANK1	0
14:69542742:G:T	GTEx/v8	Heart_Atrial_Appendage	ENSG00000100626	T	5.2e-05	0.176907	4.42e-06	T	+	14	69542742	GALNT16	0
7:114110568:C:T	GTEx/v7	Adipose_Subcutaneous	ENSG00000128573	T	5.23e-05	-0.219763	0.00113981	T	-	7	114110568	FOXP2	0
7:114143407:C:T	GTEx/v7	Adipose_Visceral_Omentum	ENSG00000128573	T	5.25e-05	-0.262519	0.016476	T	-	7	114143407	FOXP2	0
7:114046369:C:G	EyeGEx	EyeGEx	ENSG00000135272	G	5.28e-05	0.286527	0.0175448	C	-	7	114046369	MDFIC	0
14:69639433:C:T	GTEx/v8	Skin_Sun_Exposed_Lower_leg	ENSG00000081177	T	5.31e-05	-0.0885737	0.00134139	T	-	14	69639433	EXD2	0
7:114043159:A:G	GTEx/v8	Adrenal_Gland	ENSG00000128573	G	5.51e-05	-0.365706	0.0405138	A	+	7	114043159	FOXP2	0
7:114059156:C:T	GTEx/v8	Adrenal_Gland	ENSG00000128573	T	5.51e-05	-0.365706	0.0405138	C	+	7	114059156	FOXP2	0
7:114184098:A:G	GTEx/v8	Colon_Sigmoid	ENSG00000135272	A	5.58e-05	-0.15164	0.00299531	A	-	7	114184098	MDFIC	0
7:114043159:A:G	EyeGEx	EyeGEx	ENSG00000135272	G	5.72e-05	0.285323	0.0190369	A	-	7	114043159	MDFIC	0
7:114158954:A:G	GTEx/v7	Adipose_Subcutaneous	ENSG00000128573	A	5.88e-05	-0.217714	0.00113981	A	-	7	114158954	FOXP2	0
7:114124660:C:G	GTEx/v7	Adipose_Visceral_Omentum	ENSG00000128573	G	5.94e-05	-0.251902	0.016476	G	-	7	114124660	FOXP2	0
7:114129137:A:G	GTEx/v7	Adipose_Visceral_Omentum	ENSG00000128573	A	5.99e-05	-0.243041	0.016476	A	-	7	114129137	FOXP2	1
7:114071035:C:T	GTEx/v7	Adipose_Visceral_Omentum	ENSG00000128573	T	6.09e-05	-0.234029	0.016476	T	-	7	114071035	FOXP2	1
7:114160871:A:G	GTEx/v8	Colon_Sigmoid	ENSG00000135272	A	6.14e-05	-0.151278	0.00299531	A	-	7	114160871	MDFIC	0
7:114162740:A:G	GTEx/v8	Colon_Sigmoid	ENSG00000135272	A	6.14e-05	-0.151278	0.00299531	A	-	7	114162740	MDFIC	0
7:114287116:A:T	GTEx/v7	Muscle_Skeletal	ENSG00000135272	A	6.16e-05	0.0952398	0.00371846	T	-	7	114287116	MDFIC	0
4:103188709:C:T	GTEx/v8	Artery_Aorta	ENSG00000109332	T	6.18e-05	-0.169112	0.00163825	T	-	4	103188709	UBE2D3	1
14:69526307:C:T	GTEx/v8	Skin_Sun_Exposed_Lower_leg	ENSG00000081177	T	6.26e-05	-0.0853717	0.00134139	T	-	14	69526307	EXD2	0
7:114043159:A:G	GTEx/v7	Adipose_Visceral_Omentum	ENSG00000128573	G	6.34e-05	0.231751	0.016476	A	-	7	114043159	FOXP2	0
14:69659767:T:TTC	GTEx/v8	Artery_Tibial	ENSG00000081177	TTC	6.34e-05	-0.0996008	0.00717738	TTC	-	14	69659767	EXD2	0
14:69525936:A:G	GTEx/v8	Artery_Tibial	ENSG00000081177	G	6.51e-05	-0.0910815	0.00717738	G	-	14	69525936	EXD2	0
14:69617972:A:G	GTEx/v8	Heart_Atrial_Appendage	ENSG00000100626	G	6.55e-05	0.172562	4.42e-06	G	+	14	69617972	GALNT16	1
7:114091844:A:C	GTEx/v7	Adipose_Visceral_Omentum	ENSG00000128573	A	6.75e-05	-0.239808	0.016476	A	-	7	114091844	FOXP2	0
14:69639286:C:G	GTEx/v8	Artery_Tibial	ENSG00000081177	C	6.78e-05	-0.091616	0.00717738	C	-	14	69639286	EXD2	0
14:69492790:A:C	GTEx/v8	Artery_Tibial	ENSG00000081177	C	6.96e-05	-0.091752	0.00717738	C	-	14	69492790	EXD2	0
14:69639286:C:G	GTEx/v8	Skin_Sun_Exposed_Lower_leg	ENSG00000081177	C	7.11e-05	-0.0870635	0.00134139	C	-	14	69639286	EXD2	0
14:69699559:C:T	GTEx/v8	Skin_Sun_Exposed_Lower_leg	ENSG00000081177	C	7.26e-05	-0.0916809	0.00134139	C	-	14	69699559	EXD2	0
14:69700574:C:T	GTEx/v8	Skin_Sun_Exposed_Lower_leg	ENSG00000081177	T	7.26e-05	-0.0916809	0.00134139	T	-	14	69700574	EXD2	0
14:69568742:A:G	GTEx/v8	Heart_Atrial_Appendage	ENSG00000100626	G	7.47e-05	0.165811	4.42e-06	G	+	14	69568742	GALNT16	0
7:114180062:A:G	GTEx/v8	Colon_Sigmoid	ENSG00000135272	G	7.59e-05	-0.149605	0.00299531	G	-	7	114180062	MDFIC	0
14:69524809:A:G	GTEx/v8	Testis	ENSG00000072110	A	7.72e-05	-0.135519	0.0419427	A	-	14	69524809	ACTN1	0
14:69524883:C:T	GTEx/v8	Testis	ENSG00000072110	C	7.72e-05	-0.135519	0.0419427	C	-	14	69524883	ACTN1	0
14:69525936:A:G	GTEx/v8	Testis	ENSG00000072110	G	7.77e-05	-0.127604	0.0419427	G	-	14	69525936	ACTN1	0
7:114083550:C:G	EyeGEx	EyeGEx	ENSG00000135272	C	8e-05	0.278096	0.0265913	G	-	7	114083550	MDFIC	0
7:114069536:C:G	GTEx/v7	Adipose_Subcutaneous	ENSG00000128573	G	8.04e-05	-0.205828	0.00113981	G	-	7	114069536	FOXP2	1
7:114194615:G:T	GTEx/v8	Colon_Sigmoid	ENSG00000135272	G	8.05e-05	-0.147461	0.00299531	G	-	7	114194615	MDFIC	0
7:114110568:C:T	GTEx/v8	Adipose_Visceral_Omentum	ENSG00000128573	T	8.22e-05	-0.187364	0.0467011	T	-	7	114110568	FOXP2	0
14:69559518:G:T	GTEx/v8	Testis	ENSG00000072110	T	8.38e-05	-0.134241	0.0419427	T	-	14	69559518	ACTN1	0
14:69577996:C:T	GTEx/v8	Testis	ENSG00000072110	C	8.38e-05	-0.134241	0.0419427	C	-	14	69577996	ACTN1	0
14:69579619:C:T	GTEx/v8	Testis	ENSG00000072110	T	8.38e-05	-0.134241	0.0419427	T	-	14	69579619	ACTN1	0
14:69617972:A:G	GTEx/v8	Testis	ENSG00000072110	G	8.38e-05	-0.134241	0.0419427	G	-	14	69617972	ACTN1	1
7:114148243:A:G	GTEx/v8	Colon_Sigmoid	ENSG00000135272	G	8.5e-05	-0.147973	0.00299531	G	-	7	114148243	MDFIC	0
7:114086097:G:GA	EyeGEx	EyeGEx	ENSG00000135272	G	8.67e-05	0.27783	0.0288399	GA	-	7	114086097	MDFIC	0
14:69703158:A:G	GTEx/v8	Skin_Sun_Exposed_Lower_leg	ENSG00000081177	G	8.68e-05	-0.0909783	0.00134139	G	-	14	69703158	EXD2	1
7:114083550:C:G	GTEx/v8	Pituitary	ENSG00000128573	G	8.86e-05	-0.220583	3.01e-14	G	-	7	114083550	FOXP2	0
7:114076394:C:G	GTEx/v8	Adrenal_Gland	ENSG00000128573	G	8.92e-05	0.353674	0.0405138	G	+	7	114076394	FOXP2	0
4:103112470:A:G	PsychENCODE	PsychENCODE_eQTLs	ENSG00000138821	G	9.16e-05	-0.0881054	0.00780209	G	-	4	103112470	SLC39A8	0
7:114091844:A:C	GTEx/v8	Pituitary	ENSG00000128573	A	9.2e-05	-0.219815	3.01e-14	A	-	7	114091844	FOXP2	0
7:114109349:A:G	EyeGEx	EyeGEx	ENSG00000135272	A	9.36e-05	0.273253	0.0311213	G	-	7	114109349	MDFIC	0
7:114119430:A:G	EyeGEx	EyeGEx	ENSG00000135272	G	9.39e-05	0.273193	0.0312335	A	-	7	114119430	MDFIC	0
14:69525254:C:CAT	GTEx/v8	Testis	ENSG00000072110	CAT	9.4e-05	-0.142901	0.0419427	CAT	-	14	69525254	ACTN1	0
7:114129137:A:G	EyeGEx	EyeGEx	ENSG00000135272	G	9.45e-05	0.273142	0.0314423	A	-	7	114129137	MDFIC	1
7:114091844:A:C	EyeGEx	EyeGEx	ENSG00000135272	C	9.5e-05	0.276881	0.0316059	A	-	7	114091844	MDFIC	0
7:114137940:A:G	EyeGEx	EyeGEx	ENSG00000135272	A	9.53e-05	0.273088	0.0316772	G	-	7	114137940	MDFIC	0
7:114138751:C:G	EyeGEx	EyeGEx	ENSG00000135272	G	9.57e-05	0.273048	0.0318248	C	-	7	114138751	MDFIC	0
7:114086097:G:GA	GTEx/v8	Heart_Atrial_Appendage	ENSG00000135272	GA	9.7e-05	-0.129805	0.000373677	GA	-	7	114086097	MDFIC	0
7:114142250:A:G	EyeGEx	EyeGEx	ENSG00000135272	A	0.000100183	0.272615	0.0333172	G	-	7	114142250	MDFIC	0
7:114143407:C:T	EyeGEx	EyeGEx	ENSG00000135272	C	0.000101922	0.272424	0.0338955	T	-	7	114143407	MDFIC	0
14:69509315:C:G	GTEx/v8	Skin_Sun_Exposed_Lower_leg	ENSG00000081177	G	0.000104239	-0.0820036	0.00134139	G	-	14	69509315	EXD2	0
14:69500643:C:T	GTEx/v8	Artery_Tibial	ENSG00000072110	T	0.000106956	0.0580902	0.00758774	T	+	14	69500643	ACTN1	0
7:114148331:A:C	GTEx/v8	Colon_Sigmoid	ENSG00000135272	A	0.000108551	-0.145465	0.00299531	A	-	7	114148331	MDFIC	0
14:69703158:A:G	GTEx/v8	Testis	ENSG00000072110	G	0.000110852	-0.139853	0.0419427	G	-	14	69703158	ACTN1	1
7:114116881:A:G	EyeGEx	EyeGEx	ENSG00000135272	G	0.000111766	0.26944	0.0371693	A	-	7	114116881	MDFIC	0
7:114145525:A:G	EyeGEx	EyeGEx	ENSG00000135272	G	0.000111783	0.27145	0.037175	A	-	7	114145525	MDFIC	1
7:114124660:C:G	EyeGEx	EyeGEx	ENSG00000135272	C	0.000113736	0.269134	0.0378245	G	-	7	114124660	MDFIC	0
14:69526307:C:T	GTEx/v8	Testis	ENSG00000072110	T	0.000120155	-0.124845	0.0419427	T	-	14	69526307	ACTN1	0
14:69534982:A:T	GTEx/v8	Testis	ENSG00000072110	A	0.000120525	-0.133289	0.0419427	A	-	14	69534982	ACTN1	0
14:69548885:G:T	GTEx/v8	Testis	ENSG00000072110	G	0.000120525	-0.133289	0.0419427	G	-	14	69548885	ACTN1	0
14:69549964:C:T	GTEx/v8	Testis	ENSG00000072110	T	0.000120525	-0.133289	0.0419427	T	-	14	69549964	ACTN1	0
14:69555866:C:G	GTEx/v8	Testis	ENSG00000072110	C	0.000120525	-0.133289	0.0419427	C	-	14	69555866	ACTN1	0
14:69555941:C:T	GTEx/v8	Testis	ENSG00000072110	C	0.000120525	-0.133289	0.0419427	C	-	14	69555941	ACTN1	1
14:69566093:A:G	GTEx/v8	Testis	ENSG00000072110	A	0.000120525	-0.133289	0.0419427	A	-	14	69566093	ACTN1	0
14:69566311:A:T	GTEx/v8	Testis	ENSG00000072110	A	0.000120525	-0.133289	0.0419427	A	-	14	69566311	ACTN1	0
14:69567277:A:C	GTEx/v8	Testis	ENSG00000072110	A	0.000120525	-0.133289	0.0419427	A	-	14	69567277	ACTN1	0
14:69567852:A:C	GTEx/v8	Testis	ENSG00000072110	C	0.000120525	-0.133289	0.0419427	C	-	14	69567852	ACTN1	0
14:69573095:A:T	GTEx/v8	Testis	ENSG00000072110	A	0.000120525	-0.133289	0.0419427	A	-	14	69573095	ACTN1	0
14:69574999:A:G	GTEx/v8	Testis	ENSG00000072110	G	0.000120525	-0.133289	0.0419427	G	-	14	69574999	ACTN1	0
14:69592781:C:T	GTEx/v8	Testis	ENSG00000072110	C	0.000120525	-0.133289	0.0419427	C	-	14	69592781	ACTN1	1
14:69609852:A:C	GTEx/v8	Testis	ENSG00000072110	C	0.000120525	-0.133289	0.0419427	C	-	14	69609852	ACTN1	0
14:69610478:A:G	GTEx/v8	Testis	ENSG00000072110	G	0.000120525	-0.133289	0.0419427	G	-	14	69610478	ACTN1	0
7:114158954:A:G	GTEx/v8	Pituitary	ENSG00000128573	A	0.000121654	-0.220806	3.01e-14	A	-	7	114158954	FOXP2	0
7:114086097:G:GA	GTEx/v8	Pituitary	ENSG00000128573	GA	0.000123385	-0.215143	3.01e-14	GA	-	7	114086097	FOXP2	0
14:69543184:C:T	GTEx/v8	Testis	ENSG00000072110	C	0.000129298	-0.133125	0.0419427	C	-	14	69543184	ACTN1	0
14:69543224:A:G	GTEx/v8	Testis	ENSG00000072110	A	0.000129298	-0.133125	0.0419427	A	-	14	69543224	ACTN1	0
14:69562267:T:TAC	GTEx/v8	Artery_Tibial	ENSG00000072110	TAC	0.000129639	0.0636604	0.00758774	TAC	+	14	69562267	ACTN1	0
18:52800390:A:G	GTEx/v8	Thyroid	ENSG00000134046	G	0.000130106	0.103196	8.81e-09	G	+	18	52800390	MBD2	0
14:69525254:C:CAT	GTEx/v8	Artery_Tibial	ENSG00000072110	CAT	0.000131235	0.0622697	0.00758774	CAT	+	14	69525254	ACTN1	0
14:69699559:C:T	GTEx/v8	Testis	ENSG00000072110	C	0.000136339	-0.137824	0.0419427	C	-	14	69699559	ACTN1	0
14:69700574:C:T	GTEx/v8	Testis	ENSG00000072110	T	0.000136339	-0.137824	0.0419427	T	-	14	69700574	ACTN1	0
7:114287116:A:T	GTEx/v8	Muscle_Skeletal	ENSG00000135272	A	0.000142989	0.0679574	4.12e-05	T	-	7	114287116	MDFIC	0
18:52803656:A:G	GTEx/v8	Thyroid	ENSG00000134046	G	0.00014832	0.10271	8.81e-09	G	+	18	52803656	MBD2	0
14:69674352:A:G	GTEx/v8	Testis	ENSG00000072110	A	0.00015126	-0.128015	0.0419427	A	-	14	69674352	ACTN1	0
14:69628206:A:G	GTEx/v8	Testis	ENSG00000072110	A	0.000151286	-0.13116	0.0419427	A	-	14	69628206	ACTN1	0
14:69517494:A:G	GTEx/v8	Artery_Tibial	ENSG00000072110	A	0.000155354	0.0574665	0.00758774	A	+	14	69517494	ACTN1	0
4:103001649:G:T	PsychENCODE	PsychENCODE_eQTLs	ENSG00000138821	T	0.000166926	-0.133073	0.0131185	T	-	4	103001649	SLC39A8	0
18:52802110:C:G	GTEx/v8	Thyroid	ENSG00000134046	G	0.000167615	0.101136	8.81e-09	G	+	18	52802110	MBD2	0
14:69525254:C:CAT	GTEx/v8	Skin_Sun_Exposed_Lower_leg	ENSG00000081177	CAT	0.000171679	-0.0901996	0.00134139	CAT	-	14	69525254	EXD2	0
14:69516038:C:T	GTEx/v8	Artery_Tibial	ENSG00000081177	T	0.000172267	-0.0823105	0.00717738	T	-	14	69516038	EXD2	0
14:69525254:C:CAT	GTEx/v8	Artery_Tibial	ENSG00000081177	CAT	0.000185658	-0.096342	0.00717738	CAT	-	14	69525254	EXD2	0
14:69499509:C:T	GTEx/v8	Artery_Tibial	ENSG00000081177	C	0.000187222	-0.0849021	0.00717738	C	-	14	69499509	EXD2	0
14:69495153:A:G	GTEx/v8	Skin_Sun_Exposed_Lower_leg	ENSG00000081177	G	0.000192047	-0.0863858	0.00134139	G	-	14	69495153	EXD2	0
14:69524809:A:G	GTEx/v8	Artery_Tibial	ENSG00000072110	A	0.000207902	0.0566957	0.00758774	A	+	14	69524809	ACTN1	0
14:69524883:C:T	GTEx/v8	Artery_Tibial	ENSG00000072110	C	0.000207902	0.0566957	0.00758774	C	+	14	69524883	ACTN1	0
18:52798737:A:ATAAG	GTEx/v8	Thyroid	ENSG00000134046	A	0.000224209	0.098825	8.81e-09	A	+	18	52798737	MBD2	0
18:52796510:A:G	GTEx/v8	Thyroid	ENSG00000134046	A	0.000229712	0.101282	8.81e-09	A	+	18	52796510	MBD2	0
18:52821361:C:T	GTEx/v8	Thyroid	ENSG00000134046	T	0.000246707	0.099197	8.81e-09	T	+	18	52821361	MBD2	0
18:52819046:A:T	GTEx/v8	Thyroid	ENSG00000134046	T	0.000278523	0.098015	8.81e-09	T	+	18	52819046	MBD2	0
18:52819302:C:G	GTEx/v8	Thyroid	ENSG00000134046	C	0.000278523	0.098015	8.81e-09	C	+	18	52819302	MBD2	0
18:52806046:A:G	GTEx/v8	Thyroid	ENSG00000134046	A	0.000280072	0.0988191	8.81e-09	A	+	18	52806046	MBD2	0
7:114021870:C:T	CMC	CMC_SVA_cis	ENSG00000128573	C	NA	1	0.049	T	-	7	114021870	FOXP2	0
7:114025053:A:G	CMC	CMC_SVA_cis	ENSG00000128573	G	NA	1	0.049	A	-	7	114025053	FOXP2	0
7:114071035:C:T	CMC	CMC_SVA_cis	ENSG00000128573	C	NA	1	0.049	T	-	7	114071035	FOXP2	1
7:114083550:C:G	CMC	CMC_SVA_cis	ENSG00000128573	C	NA	1	0.049	G	-	7	114083550	FOXP2	0
7:114086097:G:GA	CMC	CMC_SVA_cis	ENSG00000128573	G	NA	1	0.049	GA	-	7	114086097	FOXP2	0
7:114091844:A:C	CMC	CMC_SVA_cis	ENSG00000128573	C	NA	1	0.049	A	-	7	114091844	FOXP2	0
7:114110568:C:T	CMC	CMC_SVA_cis	ENSG00000128573	C	NA	1	0.049	T	-	7	114110568	FOXP2	0
7:114116881:A:G	CMC	CMC_SVA_cis	ENSG00000128573	G	NA	1	0.049	A	-	7	114116881	FOXP2	0
7:114124660:C:G	CMC	CMC_SVA_cis	ENSG00000128573	C	NA	1	0.049	G	-	7	114124660	FOXP2	0
7:114204129:A:T	CMC	CMC_SVA_cis	ENSG00000128573	T	NA	1	0.049	A	-	7	114204129	FOXP2	0
7:114211912:A:G	CMC	CMC_SVA_cis	ENSG00000128573	G	NA	1	0.049	A	-	7	114211912	FOXP2	0
7:114218582:C:T	CMC	CMC_SVA_cis	ENSG00000128573	C	NA	1	0.049	T	-	7	114218582	FOXP2	0
7:114223723:A:C	CMC	CMC_SVA_cis	ENSG00000128573	C	NA	1	0.049	A	-	7	114223723	FOXP2	0
7:114224163:A:G	CMC	CMC_SVA_cis	ENSG00000128573	A	NA	1	0.049	G	-	7	114224163	FOXP2	0

## Sheet: Supplementary Table 4
Phenotype	rg	se	z	p	h2_obs	h2_obs_se	h2_int	h2_int_se	gcov_int	gcov_int_se	N	NCases	NControls	Cohort	URL	Notes
Multisite chronic pain	0.889	0.01474	60.31	0	0.07558	0.002816	1.029	0.009355	0.4972	0.006588	380000	NA	NA	UK Biobank	http://researchdata.gla.ac.uk/822/	large-scale genome-wide association study (GWAS) of Multisite chronic pain (MCP) in ~380,000 UK Biobank participants. MCP was defined as the sum of body sites at which chronic pain (at least 3 months duration) was recorded: 0 to 7 sites. Those who answered that they had chronic pain ‘all over the body’ were excluded from the GWAS as there is some evidence that this phenotype relating to widesprea…
Tense, sore, or aching muscles during worst period of anxiety	0.8563	0.09946	8.61	7.33e-18	0.07195	0.01468	0.9951	0.006361	0.04025	0.004692	33301	12996	20305	UK Biobank	https://docs.google.com/spreadsheets/d/1kvPoupSzsSFBNSztMzl04xMoSC3Kcx3CrjVf4yBmESU/edit?ts=5b5f17db#gid=227859291	PHESANT Transformation:20417_0|| CAT-SINGLE || Inc(>=10): 1(12996) || Inc(>=10): 0(20305) || CAT-SINGLE-BINARY || sample 20305/12996(33301) ||-Notes:Question asked: When you were worried or anxious, were you also: Having tense, sore, or aching muscles? Question was asked when ~F20425~ was Yes or ~F20420~ was at least 6 months.-Variable type:binary
Pain type(s) experienced in last month: Back pain	0.8193	0.02899	28.26	1.06e-175	0.03823	0.002141	1.022	0.008712	0.1938	0.00601	360391	91349	269042	UK Biobank	https://docs.google.com/spreadsheets/d/1kvPoupSzsSFBNSztMzl04xMoSC3Kcx3CrjVf4yBmESU/edit?ts=5b5f17db#gid=227859291	PHESANT Transformation:6159_0 || CAT-MUL-BINARY-VAR 4 || NO_NAN Remove NA participants 180 || Removed 623 examples != 4 but with missing value (<0) || sample 269042/91349(360391) ||-Notes:ACE touchscreen question In the last month have you experienced any of the following that interfered with your usual activites? (You can select more than one answer) The following checks were performed: If code …
Back pain	0.8186	0.02418	33.86	2.44e-251	0.04203	0.001895	1.033	0.00943	0.2157	0.006044	509000	145000	364000	UK Biobank + CHARGE	https://zenodo.org/record/1319332	Meta-analysis results from UK Biobank and CHARGE provided in Freidin et al (2019) Insight into the genetic architecture of back pain and its risk factors from a study of 509,000 individuals
Neck/shoulder pain for 3+ months	0.7807	0.128	6.1	1.06e-09	0.02093	0.005612	1.008	0.006924	-0.0005194	0.005127	81276	56156	25120	UK Biobank	https://docs.google.com/spreadsheets/d/1kvPoupSzsSFBNSztMzl04xMoSC3Kcx3CrjVf4yBmESU/edit?ts=5b5f17db#gid=227859291	PHESANT Transformation:3404_0|| CAT-SINGLE || Inc(>=10): 1(56156) || Inc(>=10): 0(25120) || CAT-SINGLE-BINARY || sample 25120/56156(81276) ||-Notes:ACE touchscreen question Have you had neck or shoulder pains for more than 3 months? ~F3404~ was collected from participants who indicated that in the last month they experienced neck or shoulder pain that interfered with their usual activities, as de…
Pain type(s) experienced in last month: Hip pain	0.7695	0.03809	20.2	9.26e-91	0.02372	0.001761	1.019	0.007074	0.1456	0.005072	360391	40500	319891	UK Biobank	https://docs.google.com/spreadsheets/d/1kvPoupSzsSFBNSztMzl04xMoSC3Kcx3CrjVf4yBmESU/edit?ts=5b5f17db#gid=227859291	PHESANT Transformation:6159_0 || CAT-MUL-BINARY-VAR 6 || NO_NAN Remove NA participants 180 || Removed 623 examples != 6 but with missing value (<0) || sample 319891/40500(360391) ||-Notes:ACE touchscreen question In the last month have you experienced any of the following that interfered with your usual activites? (You can select more than one answer) The following checks were performed: If code …
Diagnoses - main ICD10: M25 Other joint disorders, not elsewhere classified	0.7598	0.1265	6.006	1.9e-09	0.004157	0.00127	1.01	0.006155	0.03369	0.004684	361194	7218	353976	UK Biobank	https://docs.google.com/spreadsheets/d/1kvPoupSzsSFBNSztMzl04xMoSC3Kcx3CrjVf4yBmESU/edit?ts=5b5f17db#gid=227859291	PHESANT Transformation:NA-Notes:NA-Variable type:categorical-Phenotype ID:M25
Treatment/medication code: co-codamol	0.7593	0.05897	12.88	6.09e-38	0.01123	0.001409	1.008	0.006779	0.06427	0.004683	361141	8384	352757	UK Biobank	https://docs.google.com/spreadsheets/d/1kvPoupSzsSFBNSztMzl04xMoSC3Kcx3CrjVf4yBmESU/edit?ts=5b5f17db#gid=227859291	PHESANT Transformation:20003_0 || CAT-MUL-BINARY-VAR 1140923346 || Indicator name x137_0_0 || Remove indicator var NAs: 53 || Remove indicator var <0: 0 || Removed 0 examples != 1140923346 but with missing value (<0) || sample 352757/8384(361141) ||-Notes:Code for treatment Negative codes indicate free-text entry.-Variable type:binary
Pain type(s) experienced in last month: Stomach or abdominal pain	0.7572	0.0376	20.14	3.36e-90	0.02037	0.001578	1.007	0.006733	0.1134	0.004921	360391	30306	330085	UK Biobank	https://docs.google.com/spreadsheets/d/1kvPoupSzsSFBNSztMzl04xMoSC3Kcx3CrjVf4yBmESU/edit?ts=5b5f17db#gid=227859291	PHESANT Transformation:6159_0 || CAT-MUL-BINARY-VAR 5 || NO_NAN Remove NA participants 180 || Removed 623 examples != 5 but with missing value (<0) || sample 330085/30306(360391) ||-Notes:ACE touchscreen question In the last month have you experienced any of the following that interfered with your usual activites? (You can select more than one answer) The following checks were performed: If code …
Other specific joint derangements/joint disorders	0.7491	0.1239	6.044	1.5e-09	0.004409	0.001322	1.013	0.006281	0.03418	0.004573	361194	7943	353251	UK Biobank	https://docs.google.com/spreadsheets/d/1kvPoupSzsSFBNSztMzl04xMoSC3Kcx3CrjVf4yBmESU/edit?ts=5b5f17db#gid=227859291	PHESANT Transformation:NA-Notes:NA-Variable type:categorical-Phenotype ID:M13_JOINTOTH
Mouth/teeth dental problems: Painful gums	0.7486	0.09571	7.822	5.18e-15	0.005908	0.001307	1.008	0.005895	0.04846	0.004851	359841	10115	349726	UK Biobank	https://docs.google.com/spreadsheets/d/1kvPoupSzsSFBNSztMzl04xMoSC3Kcx3CrjVf4yBmESU/edit?ts=5b5f17db#gid=227859291	PHESANT Transformation:6149_0 || CAT-MUL-BINARY-VAR 2 || NO_NAN Remove NA participants 512 || Removed 841 examples != 2 but with missing value (<0) || sample 349726/10115(359841) ||-Notes:ACE touchscreen question Do you have any of the following? (You can select more than one answer) The following checks were performed: If code -7 was selected, then no additional choices were allowed. If code -3 …
Treatment/medication code: amitriptyline	0.7358	0.0889	8.277	1.26e-16	0.007104	0.001446	1.012	0.006834	0.04841	0.005068	361141	6824	354317	UK Biobank	https://docs.google.com/spreadsheets/d/1kvPoupSzsSFBNSztMzl04xMoSC3Kcx3CrjVf4yBmESU/edit?ts=5b5f17db#gid=227859291	PHESANT Transformation:20003_0 || CAT-MUL-BINARY-VAR 1140879616 || Indicator name x137_0_0 || Remove indicator var NAs: 53 || Remove indicator var <0: 0 || Removed 0 examples != 1140879616 but with missing value (<0) || sample 354317/6824(361141) ||-Notes:Code for treatment Negative codes indicate free-text entry.-Variable type:binary
Painful gums	0.7221	0.07265	9.939	2.81e-23	0.05681	0.009062	1.026	0.006241	0.058	0.005116	461031	13311	447720	UK Biobank	https://data.bris.ac.uk/data/dataset/2j2rqgzedxlq02oqbb4vmycnc2	UK Biobank GWAS on painful gums
Certain infectious and parasitic diseases	0.7163	0.1994	3.593	0.0003274	0.002663	0.001325	1.004	0.006315	0.01654	0.005171	361194	7530	353664	UK Biobank	https://docs.google.com/spreadsheets/d/1kvPoupSzsSFBNSztMzl04xMoSC3Kcx3CrjVf4yBmESU/edit?ts=5b5f17db#gid=227859291	PHESANT Transformation:NA-Notes:NA-Variable type:categorical-Phenotype ID:AB1_INFECTIONS
Diagnoses - main ICD10: K20 Oesophagitis	0.7123	0.1757	4.055	5.01e-05	0.002582	0.001217	1.019	0.00602	0.01554	0.004755	361194	4799	356395	UK Biobank	https://docs.google.com/spreadsheets/d/1kvPoupSzsSFBNSztMzl04xMoSC3Kcx3CrjVf4yBmESU/edit?ts=5b5f17db#gid=227859291	PHESANT Transformation:NA-Notes:NA-Variable type:categorical-Phenotype ID:K20
Non-cancer illness code, self-reported: cervical spondylosis	0.7102	0.1307	5.432	5.59e-08	0.003631	0.001157	0.9938	0.006141	0.0891	0.004901	361141	2510	358631	UK Biobank	https://docs.google.com/spreadsheets/d/1kvPoupSzsSFBNSztMzl04xMoSC3Kcx3CrjVf4yBmESU/edit?ts=5b5f17db#gid=227859291	PHESANT Transformation:20002_0 || CAT-MUL-BINARY-VAR 1478 || Indicator name x135_0_0 || Remove indicator var NAs: 53 || Remove indicator var <0: 0 || Removed 0 examples != 1478 but with missing value (<0) || sample 358631/2510(361141) ||-Notes:Code for non-cancer illness. If the participant was uncertain of the type of illness they had had, then they described it to the interviewer (a trained nur…

## Sheet: Supplementary Table5-rs9889282 
atlas ID	PMID	Year	Domain	Trait	P-value	N	EA	NEA
3571	31427789	2019	Neurological	Pain type(s) experienced in last month: Neck or shoulder pain	1.611e-09	385698	C	A
3307	31427789	2019	Activities	Overall health rating	7.032e-08	384850	A	C
4070	BioRxiv: https://doi.org/10.1101/261081	2018	Psychiatric	Ever smoker	8.489e-08	518633	C	A
42	27864402	2016	Activities	Self-rated health	3.81722e-07	111749	C	A
3791	30804565	2019	Psychiatric	Ease of getting up in the morning	5.346e-07	385949	A	C
3229	31427789	2019	Psychiatric	Getting up in morning	6.024e-07	385494	A	C
3219	31427789	2019	Activities	Time spent watching television (TV)	8.338e-07	365236	C	A
3190	31427789	2019	Mortality	Number of self-reported non-cancer illnesses	7.734e-06	386581	C	A
4216	31015401	2019	Environmental	Drugs for peptic ulcer and gastro-oesophageal reflux disease (GORD)	9.3e-06	132367	C	A
3559	31427789	2019	Activities	Medication for pain relief, constipation, heartburn: Paracetamol	9.601e-06	382089	C	A
4228	31015401	2019	Environmental	Anti-inflammatory and antirheumatic products, non-steroids	1.1e-05	164520	C	A
4294	30696823	2019	Psychiatric	Chronotype	1.1e-05	449732	A	C
4363	29899525	2018	Activities	Strenuous sports or other exercises	2.7e-05	350492	A	C
3230	31427789	2019	Psychiatric	Morning/evening person (chronotype)	3.895e-05	345148	C	A
3300	31427789	2019	Psychiatric	Frequency of tiredness / lethargy in last 2 weeks	3.924e-05	375053	C	A
3789	30804565	2019	Psychiatric	Morningness	3.953e-05	345552	A	C
3191	31427789	2019	Activities	Number of treatments/medications taken	4.43e-05	386581	C	A
4314	30643251	2019	Psychiatric	Ever smoked regulary	4.66e-05	262990	C	A
3627	31427789	2019	Activities	Treatment/medication code: paracetamol	8.204e-05	280443	C	A
3217	31427789	2019	Activities	Time spend outdoors in summer	9.002e-05	350364	C	A
3651	31427789	2019	Environment	Illnesses of siblings: High blood pressure	0.0001151	309116	C	A
3319	31427789	2019	Respiratory	Wheeze or whistling in the chest in last year	0.0001192	379150	C	A
4290	30804566	2019	Neurological	Frequent insomnia symptoms	0.00013	237627	C	A
3573	31427789	2019	Neurological	Pain type(s) experienced in last month: Stomach or abdominal pain	0.0001839	385698	C	A

## Sheet: rs34291892-FOXP2
atlas ID	PMID	Year	Domain	Trait	P-value	N	EA	NEA
1142	27494321	2016	Psychiatric	Sleep duration	1.7e-06	128266	C	CA
1181	27992416	2017	Psychiatric	Sleep duration	8.4874e-06	111975	C	CA
1183	27992416	2017	Psychiatric	Sleep duration (female)	0.0002234	59365	C	CA
1173	26955885	2016	Psychiatric	Chronotype (continuous)	0.00034173	100420	C	CA

## Sheet: rs13135092-SLC39A8
atlas ID	PMID	Year	Domain	Trait	P-value	N	EA	NEA
4074	30239722	2018	Metabolic	Body Mass Index	1.13e-34	806834	G	A
3435	31427789	2019	Metabolic	Body Mass Index	3.453e-30	385336	G	A
3464	31427789	2019	Metabolic	Impedance measures - Arm fat percentage (left)	4.82e-30	379699	G	A
3445	31427789	2019	Metabolic	Impedance measures - Body Mass Index (BMI)	7.461e-29	379831	G	A
3460	31427789	2019	Metabolic	Impedance measures - Arm fat percentage (right)	7.641e-29	379752	G	A
3441	31427789	2019	Metabolic	Impedance measures - Body fat percentage	6.005e-25	379615	G	A
3468	31427789	2019	Metabolic	Impedance measures - Trunk fat percentage	2.409e-24	379600	G	A
4069	BioRxiv: https://doi.org/10.1101/261081	2018	Psychiatric	Drinks per week	7.418e-24	414343	A	G
4067	30038396	2018	Cognitive	Cognitive performance	1.39e-20	257828	A	G
3469	31427789	2019	Metabolic	Impedance measures - Trunk fat mass	2.223e-20	379578	G	A
3187	31427789	2019	Skeletal	Standing height	2.776e-20	385748	A	G
3186	31427789	2019	Metabolic	Hip circumference	4.945e-20	385887	G	A
3461	31427789	2019	Metabolic	Impedance measures - Arm fat mass (right)	5.453e-20	379725	G	A
3442	31427789	2019	Metabolic	Impedance measures - Whole body fat mass	8.685e-20	379203	G	A
4317	30643251	2019	Psychiatric	Drinks per day	2.13e-19	537349	A	G
3456	31427789	2019	Metabolic	Impedance measures - Leg fat percentage (left)	2.58e-19	379786	G	A
3465	31427789	2019	Metabolic	Impedance measures - Arm fat mass (left)	2.765e-19	379663	G	A
3379	31427789	2019	Cardiovascular	Diastolic Blood Pressure (automated reading)	7.716e-19	361411	A	G
4076	30239722	2018	Metabolic	Body Mass Index (female)	2.994e-18	434794	G	A
3210	31427789	2019	Activities	Usual walking pace	4.181e-18	384081	A	G
4352	30573740	2018	Dermatological	Male pattern baldness (BOLT LMM non-infinitesimal mixed model)	1.5e-17	205327	A	G
4628	31676860	2019	Neurological	Left accumbens area	1.801e-17	21821	G	A
3785	29942086	2018	Cognitive	Intelligence	2.731e-17	269867	A	G
4075	30239722	2018	Metabolic	Body Mass Index (male)	3.059e-17	374756	G	A
3452	31427789	2019	Metabolic	Impedance measures - Leg fat percentage (right)	3.198e-17	379806	G	A
3448	31427789	2019	Metabolic	Impedance measures - Impedance of leg (right)	4.508e-17	379813	A	G
3457	31427789	2019	Metabolic	Impedance measures - Leg fat mass (left)	8.364e-17	379783	G	A
4302	30664634	2019	Metabolic	Arms-arm fat ratio (female)	1.838e-16	195068	G	A
4351	30573740	2018	Dermatological	Male pattern baldness (BOLT LMM infinitesimal mixed model)	2.1e-16	205327	A	G
3453	31427789	2019	Metabolic	Impedance measures - Leg fat mass (right)	7.339e-16	379802	G	A
3982	29483656	2018	Psychiatric	Schizophrenia	7.87e-16	105318	G	A
4307	30664745	2019	Skeletal	Osteoarthritis	9.089e-16	455221	G	A
4093	29844566	2018	Cognitive	Verbal-numerical reasoning	1.487e-15	168033	NA	NA
4166	30108127	2018	Metabolic	Body Mass Index	2.4e-15	334487	G	A
3449	31427789	2019	Metabolic	Impedance measures - Impedance of leg (left)	2.785e-15	379807	A	G
4378	30940143	2019	Cardiovascular	High blood pressure	4.4e-15	458554	A	G
4527	31676860	2019	Neurological	Left accumbens area	5.276e-15	19629	G	A
4641	31676860	2019	Neurological	Right accumbens area	6.774e-15	21821	G	A
4080	30239722	2018	Metabolic	Waist-hip ratio (adjusted for BMI)	7.604e-15	694649	A	G
3597	31427789	2019	Cardiovascular	Non-cancer illness code, self-reported: hypertension	1.908e-14	289307	A	G
3261	31427789	2019	Psychiatric	Alcohol intake frequency	5.48e-14	386082	A	G
3412	31427789	2019	Skeletal	Sitting height	7.812e-14	385393	G	A
4540	31676860	2019	Neurological	Right accumbens area	1.249e-13	19629	G	A
3531	31427789	2019	Nutritional	Never eat eggs, dairy, wheat, sugar: I eat all of the above	2.505e-13	384986	A	G
3607	31427789	2019	Skeletal	Non-cancer illness code, self-reported: osteoarthritis	5.359e-13	289307	G	A
3862	27863252	2016	Immunological	Platelet distribution width (two-way meta)	8.52108e-13	127171	A	G
4072	BioRxiv: https://doi.org/10.1101/261081	2018	Activities	First PC of the four riskly behaviours	9.994e-13	315894	A	G
3879	27863252	2016	Immunological	Hematocrit (three-way meta)	3.491e-12	173039	G	A
4274	30846698	2019	Psychiatric	Short sleep	3.5e-12	411934	G	A
11	25056061	2014	Psychiatric	Schizophrenia	3.6e-12	82315	G	A
13	24280982	2014	Psychiatric	Schizophrenia vs Bipolar disorder	3.6e-12	16381	G	A
3492	31427789	2019	Nutritional	Coffee type: Decaffeinated coffee (any type)	3.861e-12	303811	G	A
3436	31427789	2019	Metabolic	Weight	4.201e-12	385473	G	A
3551	31427789	2019	Cardiovascular	Vascular/heart problems diagnosed by doctor: High blood pressure	5.61e-12	385699	A	G
2029	28067908	2017	Gastrointestinal	Crohn's Disease	6.965e-12	40266	G	A
4082	30239722	2018	Metabolic	Waist-hip ratio (adjusted for BMI, female)	7.148e-12	379501	A	G
3259	31427789	2019	Nutritional	Major dietary changes in the last 5 years	1.045e-11	385587	G	A
3530	31427789	2019	Nutritional	Never eat eggs, dairy, wheat, sugar: Sugar or foods/drinks containing sugar	1.212e-11	384986	G	A
3440	31427789	2019	Metabolic	Impedance measures - Weight	1.643e-11	379840	G	A
3880	27863252	2016	Immunological	Hemoglobin concentration (three-way meta)	1.708e-11	172925	G	A
3380	31427789	2019	Cardiovascular	Systolic Blood Pressure (automated reading)	2.021e-11	361402	A	G
3413	31427789	2019	Cognitive	Fluid intelligence score	2.573e-11	125935	A	G
3270	31427789	2019	Metabolic	Comparative body size at age 10	2.744e-11	379749	G	A
4272	30846698	2019	Psychiatric	Sleep duration	3.4e-11	446118	A	G
4544	31676860	2019	Neurological	White matter	3.84e-11	19629	G	A
4645	31676860	2019	Neurological	White matter	4.979e-11	21821	G	A
3718	31427789	2019	Psychiatric	Amount of alcohol drunk on a typical drinking day	9.063e-11	116163	A	G
3898	27863252	2016	Immunological	Platelet distribution width (three-way meta)	1.341e-10	164433	A	G
3431	31427789	2019	Cognitive	Fluid intelligence test - Fluid intelligence score	1.976e-10	99739	A	G
3844	27863252	2016	Immunological	Hemoglobin concentration (two-way meta)	2.46047e-10	132596	G	A
3843	27863252	2016	Immunological	Hematocrit (two-way meta)	6.36131e-10	132699	G	A
3228	31427789	2019	Psychiatric	Sleep duration	6.469e-10	384225	A	G
4040	29906448	2018	Psychiatric	Schizophrenia/Bipolar disorder	6.485e-10	107620	G	A
3587	31427789	2019	Activities	Types of physical activity in last 4 weeks: Strenuous sports	6.605e-10	384450	A	G
3571	31427789	2019	Neurological	Pain type(s) experienced in last month: Neck or shoulder pain	8.555e-10	385698	G	A
3185	31427789	2019	Metabolic	Waist circumference	8.852e-10	385932	G	A
4224	31015401	2019	Environmental	Agents acting on the renin-angiotensin system	1.2e-09	237530	A	G
3726	31427789	2019	Psychiatric	Frequency of consuming six or more units of alcohol	1.401e-09	116394	A	G
3725	31427789	2019	Psychiatric	Frequency of drinking alcohol	1.408e-09	126656	A	G
3793	30804565	2019	Psychiatric	Sleep duration	1.837e-09	384317	A	G
3276	31427789	2019	Activities	Facial ageing	4.996e-09	354097	A	G

## Sheet: rs4608411-TCF4
atlas ID	PMID	Year	Domain	Trait	P-value	N	EA	NEA
3982	29483656	2018	Psychiatric	Schizophrenia	7.74e-06	105318	T	C
10	23974872	2013	Psychiatric	Schizophrenia	7.428e-05	32143	T	C
11	25056061	2014	Psychiatric	Schizophrenia	0.0001293	82315	T	C
13	24280982	2014	Psychiatric	Schizophrenia vs Bipolar disorder	0.0001293	16381	T	C
4175	30048462	2018	Skeletal	Heel bone mineral density	0.00022	394929	C	T
4040	29906448	2018	Psychiatric	Schizophrenia/Bipolar disorder	0.0003453	107620	T	C
1178	27992416	2017	Neurological	Insomnia	0.00036385	59128	T	C
4038	29906448	2018	Psychiatric	Schizophrenia	0.0004088	87491	T	C

## Sheet: rs370565192-DCAF5
atlas ID	PMID	Year	Domain	Trait	P-value	N	EA	NEA
209	28530673	2017	Cognitive	Intelligence	3.873e-05	78308	T	C
4176	30718926	2019	Endocrine	Type 2 Diabetes	0.0004478	191764	T	C
4341	30531941	2018	Activities	Moderate intesity	0.00052	91105	C	T

## Sheet: rs12951067-LINC01982
atlas ID	PMID	Year	Domain	Trait	P-value	N	EA	NEA
3571	31427789	2019	Neurological	Pain type(s) experienced in last month: Neck or shoulder pain	5.915e-09	385698	T	C
3307	31427789	2019	Activities	Overall health rating	2.992e-08	384850	C	T
3219	31427789	2019	Activities	Time spent watching television (TV)	8.461e-07	365236	T	C
4070	BioRxiv: https://doi.org/10.1101/261081	2018	Psychiatric	Ever smoker	1.097e-06	518633	T	C
3190	31427789	2019	Mortality	Number of self-reported non-cancer illnesses	1.11e-05	386581	T	C
4314	30643251	2019	Psychiatric	Ever smoked regulary	2.78e-05	262990	T	C
3300	31427789	2019	Psychiatric	Frequency of tiredness / lethargy in last 2 weeks	4.25e-05	375053	T	C
3320	31427789	2019	Respiratory	Chest pain or discomfort	4.612e-05	382525	T	C
4378	30940143	2019	Cardiovascular	High blood pressure	5.8e-05	458554	T	C
42	27864402	2016	Activities	Self-rated health	6.87274e-05	111749	T	C
3229	31427789	2019	Psychiatric	Getting up in morning	8.752e-05	385494	C	T
3283	31427789	2019	Social Interactions	Number of full sisters	8.86e-05	380122	T	C
3791	30804565	2019	Psychiatric	Ease of getting up in the morning	9.929e-05	385949	C	T
3415	31427789	2019	Cognitive	Reaction time test - Mean time to correctly identify matches	0.0002054	383748	T	C
4363	29899525	2018	Activities	Strenuous sports or other exercises	0.00022	350492	C	T
3319	31427789	2019	Respiratory	Wheeze or whistling in the chest in last year	0.0002227	379150	T	C

[truncated: 12 more sheets: CA10, SLC39A8, FOXP2, DCAF5, TCF4, Supplementary Table 6, Supplementary Table 7, Supplementary Table 8, Supplementary Table 9, Supplementary Table 10, Supplementary Table 11, Supplementary Table 12]
